# Supplementary material for: Transcriptomic characterization of the histopathological growth patterns in breast cancer liver metastases
Source: Clin Exp Metastasis. 2024 Mar 29;41(5):699–705. doi: 10.1007/s10585-024-10279-1 (PMC11499425; doi:10.1007/s10585-024-10279-1)
Supplement: Supplementary file 3 — Supplementary Material 3 [file 10585_2024_10279_MOESM3_ESM.xlsx]

## Sheet: S2
Supplementary Table 2: Association of signatures scores with HGP (replacement vs desmoplastic)
Adjusted for Cellularity
outcome	coef	CI95_low	CI95_high	pval	FDR	coef_CI
mv_Endothelial_cells	-0.0472339010159216	-0.131117384485365	0.036649582453522	0.2303	0.854	-0.047 (-0.131
Osteoblast	-0.03657068070783	-0.1129856328773	0.0398442714616398	0.3019	0.906	-0.037 (-0.113
Endothelial_cells	-0.0320202763762322	-0.0804588896620703	0.0164183369096059	0.1659	0.854	-0.032 (-0.08
Tregs	-0.0293375749177942	-0.0697714673926984	0.0110963175571101	0.1328	0.854	-0.029 (-0.07
Eosinophils	-0.0251276365271313	-0.0982750278766284	0.0480197548223658	0.4511	0.911	-0.025 (-0.098
Neutrophils	-0.0224732034932744	-0.0633812395672919	0.0184348325807431	0.2409	0.854	-0.022 (-0.063
Class_switched_memory_B_cells	-0.0224442316877309	-0.0762928857221905	0.0314044223467286	0.3646	0.911	-0.022 (-0.076
CLP	-0.0211477057962312	-0.0856933764426326	0.0433979648501703	0.4716	0.911	-0.021 (-0.086
CD4_Tcm	-0.0183973380094522	-0.0389490016422149	0.0021543256233105	0.0729	0.854	-0.018 (-0.039
Basophils	-0.0161908472210177	-0.167134640517537	0.134752946075501	0.8109	0.911	-0.016 (-0.167
Macrophages_M2	-0.0148244205105221	-0.0841401898289371	0.0544913488078928	0.6351	0.911	-0.015 (-0.084
Preadipocytes	-0.0146666383322289	-0.0468107190790158	0.017477442414558	0.3235	0.911	-0.015 (-0.047
CD8_Tem	-0.0135822341245048	-0.0509337424418879	0.0237692741928783	0.4261	0.911	-0.014 (-0.051
Adipocytes	-0.0134738440728921	-0.0572764711303989	0.0303287829846146	0.4983	0.911	-0.013 (-0.057
Monocytes	-0.0111870180027143	-0.044207798694021	0.0218337626885924	0.4572	0.911	-0.011 (-0.044
HSC	-0.0111449083172895	-0.093075915181678	0.0707860985470991	0.7618	0.911	-0.011 (-0.093
Smooth_muscle	-0.0103707181227625	-0.0433250450601699	0.0225836088146449	0.4887	0.911	-0.01 (-0.043
ly_Endothelial_cells	-0.0100113942340834	-0.0484083104256727	0.0283855219575059	0.5643	0.911	-0.01 (-0.048
Macrophages_M1	-0.00865967386719529	-0.0334461669676289	0.0161268192332383	0.4437	0.911	-0.009 (-0.033
GMP	-0.00864112080676996	-0.0254992488397678	0.00821700722622787	0.2711	0.854	-0.009 (-0.025
MPP	-0.00721059390504746	-0.100791544111402	0.0863703563013068	0.8634	0.911	-0.007 (-0.101
Chondrocytes	-0.00666256769311626	-0.0731472603637883	0.0598221249775558	0.823	0.911	-0.007 (-0.073
Macrophages	-0.00632015105366642	-0.0740379381891113	0.0613976360817785	0.835	0.911	-0.006 (-0.074
aDC	-0.00515600979390711	-0.0334800334279034	0.0231680138400892	0.6857	0.911	-0.005 (-0.033
pDC	-0.00461941593869438	-0.0433904379832523	0.0341516061058635	0.7905	0.911	-0.005 (-0.043
Megakaryocytes	-0.00411887492029991	-0.0507635521824863	0.0425258023418865	0.8437	0.911	-0.004 (-0.051
Plasma_cells	-0.00322658223690041	-0.0284212431889404	0.0219680787151396	0.7753	0.911	-0.003 (-0.028
MEP	-0.00314403085075203	-0.0181204952344664	0.0118324335329623	0.6413	0.911	-0.003 (-0.018
CD8_T_cells	-0.00303597203687021	-0.0436642115166755	0.037592267442935	0.8675	0.911	-0.003 (-0.044
Epithelial_cells	-0.00203188372305791	-0.103601386153105	0.0995376187069887	0.9643	0.978	-0.002 (-0.104
Melanocytes	-0.00169283064602243	-0.0165227319865604	0.0131370706945155	0.799	0.911	-0.002 (-0.017
Erythrocytes	-0.000989688923723301	-0.00465912959173835	0.00267975174429175	0.5513	0.911	-0.001 (-0.005
Pericytes	-0.000432493634864726	-0.0348390709648559	0.0339740836951264	0.9776	0.978	0 (-0.035
Myocytes	0.00135374360092123	-0.0144419226906939	0.0171494098925363	0.8483	0.911	0.001 (-0.014
Sebocytes	0.00183486538221782	-0.00483808236838362	0.00850781313281926	0.5437	0.911	0.002 (-0.005
CD4_Tem	0.00254664122569396	-0.0292006189302762	0.0342939013816641	0.8578	0.911	0.003 (-0.029
Mast_cells	0.00311067824223371	-0.00226916247034831	0.00849051895481572	0.2191	0.854	0.003 (-0.002
Hepatocytes	0.00363415032468404	-0.0879163956161007	0.0951846962654688	0.9293	0.96	0.004 (-0.088
Th2_cells	0.00380124045582908	-0.0262395447405399	0.033842025652198	0.7779	0.911	0.004 (-0.026
NK_cells	0.00421858338943764	-0.016785537073835	0.0252227038527103	0.6556	0.911	0.004 (-0.017
CD8_naive_T_cells	0.00474532693814206	-0.0389863257043701	0.0484769795806542	0.8087	0.911	0.005 (-0.039
Platelets	0.00708629998962769	-0.0163322883306687	0.0305048883099241	0.5051	0.911	0.007 (-0.016
Skeletal_muscle	0.0072821059663189	-0.00295988061421722	0.017524092546855	0.1397	0.854	0.007 (-0.003
Mesangial_cells	0.00747252125294302	-0.0217531161789663	0.0366981586848523	0.5717	0.911	0.007 (-0.022
CD4_memory_T_cells	0.00750795902687624	-0.0560636689126789	0.0710795869664313	0.7923	0.911	0.008 (-0.056
Neurons	0.00776195542291375	-0.00724015737073016	0.0227640682165577	0.267	0.854	0.008 (-0.007
naive_B_cells	0.00886139426421891	-0.00575425827427372	0.0234770468027115	0.1996	0.854	0.009 (-0.006
iDC	0.0117252849797088	-0.0533403106969755	0.0767908806563931	0.6887	0.911	0.012 (-0.053
Fibroblasts	0.0129625259859613	-0.0732318272050382	0.0991568791769608	0.7377	0.911	0.013 (-0.073
pro_B_cells	0.0130280914685049	-0.00286578077062802	0.0289219637076379	0.0954	0.854	0.013 (-0.003
Keratinocytes	0.0137194713740943	-0.0231167486949834	0.050555691443172	0.4154	0.911	0.014 (-0.023
B_cells	0.0167689247684718	-0.025700157772685	0.0592380073096287	0.3892	0.911	0.017 (-0.026
NKT	0.0176343364760712	-0.107765174002383	0.143033846954525	0.754	0.911	0.018 (-0.108
Tgd_cells	0.0177501544447804	-0.00826700690907716	0.0437673157986379	0.1543	0.854	0.018 (-0.008
Memory_B_cells	0.0211734053772658	-0.0114521180910765	0.053798928845608	0.1729	0.854	0.021 (-0.011
Th1_cells	0.0215201633835768	-0.0506466227578728	0.0936869495250264	0.5111	0.911	0.022 (-0.051
DC	0.0221594366826997	-0.00964832529418706	0.0539671986595865	0.1468	0.854	0.022 (-0.01
cDC	0.0241400061788893	-0.0205794005618162	0.0688594129195948	0.2484	0.854	0.024 (-0.021
CD4_naive_T_cells	0.0248601829209489	0.00113212196555808	0.0485882438763398	0.0421	0.854	0.025 (0.001
CMP	0.0324105273398538	0.00344741598378105	0.0613736386959266	0.0326	0.854	0.032 (0.003
CD8_Tcm	0.0353568267063966	-0.00428449590267085	0.074998149315464	0.0737	0.854	0.035 (-0.004
CD4_T_cells	0.0399679631375573	-0.0100390139006522	0.0899749401757668	0.1026	0.854	0.04 (-0.01
MSC	0.0783193221584497	-0.0630550955331293	0.219693739850029	0.2373	0.854	0.078 (-0.063

## Sheet: S3
Supplementary Table 3: Association of signatures scores with HGP (replacement vs desmoplastic)
Adjusted for Microenvironment Score
outcome	coef	CI95_low	CI95_high	pval	FDR	coef_CI
Adipocytes	-0.0306084633474974	-0.0801990273180355	0.0189821006230407	0.1925	0.527	-0.031 (-0.08
B_cells	0.0266035589670636	-0.00556467021204136	0.0587717881461685	0.0929	0.52	0.027 (-0.006
Basophils	-0.0471961952277867	-0.190785391538162	0.0963930010825889	0.4702	0.673	-0.047 (-0.191
CD4_T_cells	0.0400276153180737	-0.000700321311244603	0.0807555519473921	0.0532	0.52	0.04 (-0.001
CD4_Tcm	-0.0114074979818029	-0.0276296974920814	0.00481470152847548	0.1435	0.527	-0.011 (-0.028
CD4_Tem	0.0190115237461969	-0.01169513752805	0.0497181850204438	0.1912	0.527	0.019 (-0.012
CD4_memory_T_cells	0.0113640610007538	-0.045733857681742	0.0684619796832496	0.6585	0.852	0.011 (-0.046
CD4_naive_T_cells	0.0196100971500055	-0.00346797976982039	0.0426881740698314	0.0857	0.52	0.02 (-0.003
CD8_T_cells	0.00429487209338464	-0.0322559970442154	0.0408457412309847	0.7933	0.897	0.004 (-0.032
CD8_Tcm	0.0353600818268395	0.00384453943870949	0.0668756242149696	0.0322	0.52	0.035 (0.004
CD8_Tem	-0.0214164924328215	-0.0568349091340026	0.0140019242683595	0.2007	0.527	-0.021 (-0.057
CD8_naive_T_cells	0.00776529585646926	-0.0211438944853649	0.0366744861983035	0.5529	0.774	0.008 (-0.021
CLP	-0.00329294211404618	-0.0773973046361779	0.0708114204080856	0.9209	0.951	-0.003 (-0.077
CMP	0.0181990508911175	-0.0111893779821995	0.0475874797644344	0.1911	0.527	0.018 (-0.011
Chondrocytes	0.0163402388116479	-0.0267321844062921	0.059412662029588	0.4072	0.662	0.016 (-0.027
Class_switched_memory_B_cells	-0.0109741876979171	-0.0572211287858017	0.0352727533899676	0.5992	0.821	-0.011 (-0.057
DC	0.0168620824413245	-0.0144879455821882	0.0482121104648372	0.25	0.583	0.017 (-0.014
Endothelial_cells	-0.0154689994582885	-0.0579934478850139	0.0270554489684369	0.4259	0.662	-0.015 (-0.058
Eosinophils	0.00290481889217557	-0.0515337683584455	0.0573434061427966	0.9051	0.95	0.003 (-0.052
Epithelial_cells	0.0475166252679825	-0.0789396928153477	0.173972943351313	0.4115	0.662	0.048 (-0.079
Erythrocytes	-0.00169069198737486	-0.0051996617967359	0.00181827782198619	0.2988	0.63	-0.002 (-0.005
Fibroblasts	0.013930327967461	-0.0611308007049609	0.0889914566398829	0.68	0.852	0.014 (-0.061
GMP	-0.0136155426311666	-0.0305222079697072	0.00329112270737404	0.1004	0.52	-0.014 (-0.031
HSC	-0.0527166169785463	-0.137034508487641	0.0316012745305483	0.1874	0.527	-0.053 (-0.137
Hepatocytes	-0.0436855598422223	-0.155647968593442	0.0682768489089976	0.3945	0.662	-0.044 (-0.156
Keratinocytes	0.0334608900076664	-0.0119834912614238	0.0789052712767567	0.128	0.52	0.033 (-0.012
MEP	-0.000339259485843981	-0.0136978458237665	0.0130193268520786	0.9547	0.955	0 (-0.014
MPP	-0.0327651973823191	-0.120380967021244	0.0548505722566056	0.4136	0.662	-0.033 (-0.12
MSC	0.141576692921679	-0.0226590928948195	0.305812478738177	0.082	0.52	0.142 (-0.023
Macrophages	-0.0168336567260117	-0.058566664269888	0.0248993508178646	0.3795	0.662	-0.017 (-0.059
Macrophages_M1	-0.00610968196378894	-0.024024772403786	0.0118054084762082	0.4543	0.666	-0.006 (-0.024
Macrophages_M2	-0.0442477271429202	-0.120323268042549	0.0318278137567091	0.2167	0.546	-0.044 (-0.12
Mast_cells	0.00167834075490994	-0.00317326100025343	0.00652994251007331	0.4481	0.666	0.002 (-0.003
Megakaryocytes	-0.0214996890945363	-0.0745811106227273	0.0315817324336548	0.3776	0.662	-0.021 (-0.075
Melanocytes	0.00609989223646742	-0.00956250748791187	0.0217622919608467	0.3954	0.662	0.006 (-0.01
Memory_B_cells	0.0261373591551724	-0.00496449026985524	0.0572392085802	0.0886	0.52	0.026 (-0.005
Mesangial_cells	0.0127677989992513	-0.0138114100360535	0.0393470080345562	0.3002	0.63	0.013 (-0.014
Monocytes	-0.0284936209113503	-0.0668339922313907	0.00984675040869003	0.1249	0.52	-0.028 (-0.067
Myocytes	0.00147968519241503	-0.0124106474320887	0.0153700178169188	0.8121	0.898	0.001 (-0.012
NK_cells	-0.00225314397604087	-0.0217234795860609	0.0172171916339791	0.7963	0.897	-0.002 (-0.022
NKT	0.0203716835119541	-0.0924233638506786	0.133166730874587	0.688	0.852	0.02 (-0.092
Neurons	0.00667963182006995	-0.00419545494545692	0.0175547185855968	0.1944	0.527	0.007 (-0.004
Neutrophils	-0.0183162207881153	-0.0541737251783957	0.017541283602165	0.2727	0.614	-0.018 (-0.054
Osteoblast	0.00634090655590513	-0.0772233201071078	0.0899051332189181	0.8654	0.94	0.006 (-0.077
Pericytes	-0.00587128430431639	-0.0427547962682361	0.0310122276596034	0.7231	0.876	-0.006 (-0.043
Plasma_cells	-0.00256065577797724	-0.0247553265397276	0.0196340149837731	0.7969	0.897	-0.003 (-0.025
Platelets	-0.00578680811834242	-0.0334426490014215	0.0218690327647366	0.6424	0.852	-0.006 (-0.033
Preadipocytes	-0.0295484497104963	-0.0677452117144929	0.00864831229350032	0.1123	0.52	-0.03 (-0.068
Sebocytes	0.00375747540631368	-0.00297737603090483	0.0104923268435322	0.2342	0.568	0.004 (-0.003
Skeletal_muscle	0.00707315878523309	-0.000901943392972959	0.0150482609634391	0.0751	0.52	0.007 (-0.001
Smooth_muscle	-0.00995630197732612	-0.0364551663703173	0.0165425624156651	0.4115	0.662	-0.01 (-0.036
Tgd_cells	0.0285783170800007	-0.000592234761327946	0.0577488689213293	0.0538	0.52	0.029 (-0.001
Th1_cells	0.0446455836286062	-0.0226295427939163	0.111920710051129	0.1645	0.527	0.045 (-0.023
Th2_cells	0.00168655598462285	-0.0256981094417787	0.0290712214110244	0.8906	0.95	0.002 (-0.026
Tregs	-0.0273165108788558	-0.06487147841953	0.0102384566618184	0.132	0.52	-0.027 (-0.065
aDC	0.0121589941341221	-0.00255318231217292	0.026871170580417	0.0931	0.52	0.012 (-0.003
cDC	0.00792537576410557	-0.0447556685509248	0.0606064200791359	0.7376	0.877	0.008 (-0.045
iDC	0.00190957400635413	-0.0619212816033387	0.065740429616047	0.9467	0.955	0.002 (-0.062
ly_Endothelial_cells	-0.0147575042110875	-0.0557656256305169	0.0262506172083418	0.4307	0.662	-0.015 (-0.056
mv_Endothelial_cells	-0.0347448269577873	-0.114777626208094	0.045287972292519	0.3461	0.662	-0.035 (-0.115
naive_B_cells	0.0119633495620205	-0.00142643915758666	0.0253531382816276	0.0733	0.52	0.012 (-0.001
pDC	-0.00571931589220234	-0.0375288647624559	0.0260902329780512	0.6893	0.852	-0.006 (-0.038
pro_B_cells	0.0109424074816142	-0.00330927516515275	0.0251940901283812	0.1146	0.52	0.011 (-0.003

## Sheet: S4
Supplementary Table 4: Signatures scores (by xCell))
	CDS2901	CDS2891	CDS2899	CDS2900	CDS2889	CDS2881	CDS2896	CDS2895	CDS2894	CDS2893	CDS2886	CDS2887	CDS2880	CDS2888	CDS2897	CDS2898	CDS2885	CDS2882	CDS2879	CDS2890
Adipocytes	0	0.1196	0.0611	0.0204	0	0.1119	0.1003	0.1003	0	0.0486	0.0454	0.1469	0.0887	0.0312	0.0286	0.1051	0.133	0.0865	0.0548	0
Astrocytes	0	0	0	0	0	0	0	0	0	0	0	0	0	0	0	0	0	0	0	0
B-cells	0	0	0.0064	0.062	0	0	0	0	0.0483	0	0.1589	0	0.0308	0.0431	0	0	0.0428	0.0827	0	0
Basophils	0	0.1954	0.4641	0.036	0.211	0.2528	0.119	0.1489	0	0.1833	0	0.2674	0.4456	0.2895	0	0.1302	0.1436	0	0.0903	0.0603
CD4+ T-cells	0.0971	0	0	0.0894	0.1127	0.0413	0.0432	0.0438	0.0279	0	0.111	0.0501	0.0394	0.1489	0	0	0	0.0988	0	0.0244
CD4+ Tcm	0.0235	0.0565	0.0502	0.0968	0.0047	0.0172	0.0706	0.0906	0.014	0.0014	0	0	0.1142	0.0588	0	0	0.0187	0.0338	0.0176	0.0298
CD4+ Tem	0.0723	0.0837	0.0814	0.1373	0	0	0.0668	0.035	0.1154	0.0405	0.1052	0.0517	0.1596	0.1381	0	0	0.0833	0.0906	0	0
CD4+ memory T-cells	0.109	0.0116	0	0.1121	0.246	0.0979	0.0778	0.0117	0.1157	0.1368	0.1775	0.1971	0.2025	0.1684	0	0	0.0903	0.096	0.0303	0.0571
CD4+ naive T-cells	0	0	0.0356	0	0	0	0.0233	0	0	0	0	0.0222	0	0.0845	0	0	0	0.0708	0	0.0198
CD8+ T-cells	0	0.0732	0.0484	0.0679	0.0478	0.0378	0.0515	0.1052	0	0.0216	0.0861	0	0	0.0601	0	0	0	0.0651	0.0624	0.0931
CD8+ Tcm	0.0513	0.0006	0.0621	0.0535	0	0.029	0	0.0252	0	0.0415	0.0985	0	0.0174	0.0979	0.0019	0.0992	0.0351	0.099	0	0
CD8+ Tem	0	0.0642	0.0924	0.0569	0	0.0285	0.0575	0.0708	0	0	0.1	0.1187	0.1108	0	0	0.0163	0.0971	0.0463	0	0
CD8+ naive T-cells	0.0594	0.0631	0.1209	0	0.1477	0.0902	0.0959	0.0822	0.0849	0.067	0.0302	0	0.0582	0.0426	0.0602	0	0.05	0.071	0.114	0.149
CLP	0.2245	0.1785	0	0.1921	0.2095	0.2539	0.2141	0.2085	0.2144	0.1691	0.2259	0.1272	0.0773	0.171	0.2717	0.2112	0.1529	0.1903	0.2985	0.3061
CMP	0.034	0.0596	0.0245	0.0367	0.0844	0.0991	0.0981	0.0574	0.0301	0	0.077	0.084	0.0462	0.082	0.1075	0.0936	0.1196	0.1597	0.1074	0.0065
Chondrocytes	0.1245	0.0331	0	0.2214	0	0	0.0519	0.0859	0.1986	0.1537	0.0753	0.0438	0.1122	0.1489	0.0437	0.0883	0	0.0422	0	0
Class-switched memory B-cells	0	0	0.0071	0.1458	0.0054	0	0	0	0.0547	0	0.0475	0	0.1826	0.031	0.0066	0	0	0.0118	0	0
DC	0.0357	0.0288	0.1674	0.0606	0	0.0133	0.0087	0.0013	0.0675	0.0863	0.0794	0.0462	0.0808	0.1108	0	0.0022	0.0971	0.0915	0	0
Endothelial cells	0.1933	0.1569	0.126	0.1333	0	0.1249	0.118	0.1583	0.1851	0.2397	0.1644	0.1761	0.1601	0.2148	0.0864	0.1272	0.1934	0.1184	0.2783	0.2876
Eosinophils	0.1668	0.0847	0.1782	0.3047	0	0.0357	0.0473	0.1469	0.135	0.1372	0.0589	0	0.081	0.0454	0.2809	0.1963	0	0.1681	0.1806	0.1757
Epithelial cells	0.3864	0	0.0366	0.2232	0.2474	0.2407	0	0.0385	0.2973	0.2057	0.273	0.0704	0	0.0943	0.2755	0.2372	0	0.0625	0.2483	0.2594
Erythrocytes	0	0	0	0	0.0005	0	0	0	0	0	0	0	0	0	0.0152	0	0	0	0	0
Fibroblasts	0.2267	0.0874	0.1082	0.254	0.0899	0	0	0.0688	0.1582	0.2338	0.0633	0.1469	0.2429	0.372	0.0646	0.0078	0	0.0717	0	0
GMP	0	0.0382	0	0	0	0.0081	0.0057	0	0	0	0.0121	0.0452	0	0	0	0	0.0618	0	0	0
HSC	0.0732	0.3203	0.0655	0.1883	0	0.1119	0.1723	0.1563	0	0.1114	0.0122	0.1946	0.2529	0.2975	0	0.0898	0.3031	0.243	0	0
Hepatocytes	0.0301	0.2803	0.2445	0.0902	0.1116	0.2831	0.33	0.319	0	0.2033	0.1954	0.3276	0.2671	0.2227	0.1791	0.2745	0.3345	0.2581	0.1773	0.0151
Keratinocytes	0.1788	0	0.0771	0.092	0.1164	0.0918	0.0243	0.0269	0.1219	0.0879	0.1507	0.0644	0.0304	0.0541	0.0919	0.1074	0	0.0177	0.1064	0.1058
MEP	0	0	0	0	0.0404	0	0	0	0	0	0	0	0	0	0	0.0254	0	0	0	0.0491
MPP	0.0183	0.22	0.131	0.1577	0.0017	0.1375	0.2316	0.1656	0.0631	0	0.2537	0.3268	0.2535	0.0547	0.0033	0.0214	0.3286	0.2981	0.102	0
MSC	0.5926	0.1903	0.2833	0.1157	0	0.2306	0.2223	0.1997	0.5689	0.2199	0.481	0	0	0	0.2989	0.4683	0.1835	0.264	0.2371	0.266
Macrophages	0.1614	0.2296	0.0324	0.1699	0	0.1748	0.2331	0.2312	0.2014	0.1354	0.2157	0.1794	0.1837	0.1667	0.1758	0.1897	0.2022	0.1869	0.076	0.0573
Macrophages M1	0.0963	0.0896	0.043	0.08	0	0.0772	0.1029	0.0973	0.1033	0.1035	0.1208	0.0934	0.0941	0.0915	0.0936	0.0978	0.106	0.0888	0.0603	0.0698
Macrophages M2	0.074	0.3222	0.1683	0.1812	0	0.1723	0.2119	0.2495	0.0867	0	0.1132	0.2155	0.2065	0.1318	0.1166	0.0991	0.2268	0.2206	0.0951	0.0457
Mast cells	0.0065	0.0152	0	0	0.0321	0.0203	0.0194	0.0224	0.0054	0	0	0.0035	0.0135	0.0141	0.0053	0.0092	0.0162	0.0232	0.0237	0.0173
Megakaryocytes	0.1237	0.2062	0.0607	0.0626	0	0.0854	0.1532	0.1569	0.0978	0.1226	0.0698	0.1787	0.2178	0.2098	0.0102	0.052	0.2322	0.1472	0.1378	0.0665
Melanocytes	0.0436	0	0	0.0001	0.0513	0.0311	0.0117	0.0011	0.0693	0.0445	0.0146	0	0.0118	0.0063	0	0.0021	0	0	0.0106	0.0432
Memory B-cells	0	0	0.0757	0.0254	0	0	0.0032	0	0.0498	0.0079	0.1157	0	0	0.0371	0	0	0.0907	0.0631	0.0101	0
Mesangial cells	0.0588	0	0.0195	0.07	0.0646	0	0	0	0.0268	0.0553	0.0738	0.0422	0.0442	0.0737	0.0032	0	0	0	0	0
Monocytes	0	0.1179	0.0208	0	0	0.0144	0.0588	0.0566	0	0	0	0.0942	0.0469	0	0	0.0217	0.1215	0.0553	0	0
Myocytes	0	0	0	0.0224	0.0595	0.0022	0	0.0087	0	0	0	0.0027	0	0	0.0004	0.0092	0.0038	0	0	0
NK cells	0	0	0.0111	0	0.0337	0.0192	0.0347	0.0164	0	0	0.0085	0.0415	0	0.0148	0	0.0323	0.0718	0.0057	0	0
NKT	0.155	0	0.3622	0.1075	0.0554	0.0526	0.0282	0	0.1641	0.3593	0.1208	0	0.1428	0.262	0.3996	0.1617	0.0872	0.1219	0.1336	0.1845
Neurons	0.0231	0.0006	0.0413	0.0101	0.0474	0.0047	0.0071	0.0073	0.0276	0.0346	0.0046	0.024	0.0272	0.0305	0.0278	0.0286	0	0.0057	0.0152	0.0109
Neutrophils	0.0339	0.0817	0	0.0852	0	0.0039	0.0295	0	0.0263	0	0	0	0.1348	0	0	0.0049	0	0	0.0293	0.0361
Osteoblast	0.137	0	0	0.1209	0.0556	0	0	0	0.2001	0	0	0	0	0	0.1141	0.1076	0	0	0.197	0.3609
Pericytes	0.1655	0.1667	0.1311	0.0768	0	0.0786	0.1328	0.1469	0.0819	0.1501	0.1283	0.1497	0.1328	0.1109	0.0574	0.0892	0.1469	0.1429	0.1025	0.0928
Plasma cells	0	0.0232	0.054	0.0184	0.0189	0	0.0313	0.0253	0	0	0.1128	0.0696	0.0274	0	0.0469	0.0325	0.0554	0.0531	0.0109	0.0658
Platelets	0.0097	0.0924	0	0	0.0274	0.0339	0.0718	0.048	0	0.0284	0.043	0.0853	0.0306	0.0751	0	0	0.0788	0.0858	0.0454	0.0342
Preadipocytes	0.013	0.0844	0.0035	0.0844	0.0536	0.0045	0.0605	0.0535	0	0.0245	0	0.1093	0.1319	0.0977	0.0399	0.0282	0.0888	0.0293	0	0
Sebocytes	0.0262	0	0.0189	0.0214	0.0171	0.0166	0.0092	0.0104	0.0202	0.0203	0.0212	0.0135	0.0082	0.0106	0.0192	0.0166	0	0.0095	0.008	0.0096
Skeletal muscle	0	0.0029	0.0355	0.0124	0.0341	0.0016	0.0004	0	0.0131	0.0071	0	0	0.0158	0.0116	0	0	0.0034	0.0143	0.021	0.007
Smooth muscle	0	0	0	0	0.0674	0	0	0	0.0344	0	0	0	0	0	0.1031	0	0	0	0	0.0574
Tgd cells	0.0298	0	0	0	0.0734	0	0	0	0.0724	0	0.1178	0.0244	0	0	0.0042	0	0	0.0368	0.0294	0.0393
Th1 cells	0.2405	0.0672	0.3177	0.0938	0.2476	0.2301	0.1199	0.1538	0.1868	0.1465	0.2211	0.0919	0	0.054	0.2075	0.2626	0.1551	0.1603	0.2729	0.3535
Th2 cells	0.0479	0.0087	0.0432	0.0254	0.0939	0.0178	0	0	0.0185	0.0056	0.0335	0.0119	0.0529	0	0.0207	0	0.0596	0	0	0
Tregs	0	0.0456	0.0245	0.0789	0.0864	0.0391	0.0073	0	0	0.1263	0	0.0706	0.0655	0.0231	0	0	0	0.0068	0.0085	0
aDC	0.1137	0.0876	0.0697	0.1438	0	0.0358	0.0733	0.063	0.1147	0.1237	0.1675	0.1169	0.0938	0.1081	0.0114	0.0394	0.1295	0.1493	0.0301	0.0234
cDC	0	0.0384	0.1553	0	0	0.0004	0	0	0.0135	0.0562	0.0145	0.0985	0.058	0.1408	0	0	0.101	0.0656	0	0
iDC	0.002	0.0787	0.2367	0.009	0	0.0534	0.0262	0.0572	0.0678	0.1127	0.0353	0.0333	0.1162	0.1447	0.0322	0.0124	0.1157	0.0563	0.0097	0.0031
ly Endothelial cells	0.1493	0.2055	0.1672	0.1053	0	0.0796	0.0946	0.1076	0.105	0.1849	0.1043	0.1456	0.1433	0.1431	0.0221	0.0439	0.1647	0.1362	0.1648	0.142
mv Endothelial cells	0.2766	0.3188	0.3682	0.2152	0	0.2455	0.2319	0.2854	0.2359	0.3059	0.2546	0.2835	0.3209	0.2831	0.165	0.2195	0.3184	0.2336	0.3942	0.4325
naive B-cells	0	0	0	0	0.0064	0	0	0	0.0167	0	0.0566	0	0	0	0	0	0	0.0343	0	0.005
pDC	0.0113	0.0584	0	0.0655	0	0.0303	0.1094	0.0534	0	0.0682	0.1081	0.0408	0	0	0	0.0051	0.0817	0.0667	0.0042	0
pro B-cells	0	0	0.0541	0	0	0	0.0387	0	0	0	0.0059	0	0	0	0	0	0.0151	0.0054	0.0284	0.0008
ImmuneScore	0.3343	0.4207	0.3098	0.5598	0.1509	0.2405	0.3508	0.4159	0.3412	0.2537	0.479	0.2766	0.4073	0.4026	0.308	0.3042	0.3677	0.5182	0.248	0.2693
StromaScore	0.21	0.182	0.1476	0.2038	0.0449	0.1184	0.1092	0.1637	0.1716	0.261	0.1366	0.235	0.2458	0.309	0.0898	0.12	0.1632	0.1383	0.1666	0.1438
MicroenvironmentScore	0.5443	0.6027	0.4574	0.7636	0.1958	0.3589	0.46	0.5796	0.5128	0.5147	0.6156	0.5115	0.6531	0.7116	0.3978	0.4242	0.5309	0.6565	0.4146	0.4131

## Sheet: S5
Supplementary Table 5: Differential Gene Expression Analyses (DGEA) (replacement vs desmoplastic)
Adjusted for Cellularity
	baseMean	log2FoldChange	lfcSE	stat	pvalue	padj
CICP27	2.25624645585502	0.40959520983575	2.37592288000184	0.172394151882335	0.863127669473919	0.999928512909149
U6	5.31336716519073	-3.00510163168347	1.15943344952351	-2.59187073903938	0.00954556294447667	0.999928512909149
MTND1P23	452.605007573848	0.319975968011704	0.375280747697056	0.852630916920906	0.39386401194456	0.999928512909149
MTND2P28	392.969443584272	-0.101964712290527	0.473848428527344	-0.215184236460209	0.829623680540479	0.999928512909149
MTCO1P12	18056.5867047312	1.20602081533175	0.454792489548654	2.65180459890319	0.00800628610341741	0.999928512909149
MTCO2P12	362.35378560851	0.295701742057362	0.451485454302902	0.654952976312225	0.512498030292284	0.999928512909149
MTATP8P1	40.3620073698428	-0.346969877370816	0.526458771170356	-0.659063722311013	0.50985485017549	0.999928512909149
MTATP6P1	1448.86896591508	-0.101917683701261	0.370568871769934	-0.275030342442081	0.783292926978893	0.999928512909149
MTCO3P12	21.1060918889072	0.0520959533172948	0.699645894815156	0.0744604573590164	0.940644004242464	0.999928512909149
RNU6-1199P	1.62210404790311	1.19368397770621	3.69387519389103	0.32315222227333	0.746579962365373	0.999928512909149
LINC01409	15.4362032351493	0.0805192585198115	0.582571521342076	0.138213516401074	0.890071673077787	0.999928512909149
LINC01128	78.14398641939	-0.771628095745007	0.476629993763248	-1.61892475471926	0.105463453899597	0.999928512909149
LINC00115	9.9074557680921	-0.17546902066656	1.07739580511029	-0.1628640280891	0.870625494042302	0.999928512909149
LINC02593	8.36450877709363	-0.693287826686459	1.20050706217376	-0.577495833661419	0.563604552309565	0.999928512909149
SAMD11	0.543550667239408	0.937834133325119	3.92063763278978	0.239204492014681	0.810947019639426	0.999928512909149
NOC2L	52.4142459151441	0.492545058678276	0.462120213820653	1.06583751142604	0.286497100723384	0.999928512909149
KLHL17	24.6774846531035	-1.98800088111043	0.696177589734767	-2.85559447822477	0.00429563402337381	0.999928512909149
PLEKHN1	15.3893249046282	0.623378468509516	1.09183209115054	0.570947193769163	0.568035438709486	0.999928512909149
HES4	85.2973922437223	-0.754558311594882	0.663715876017264	-1.13686946306412	0.255592859498876	0.999928512909149
ISG15	52.6603473468244	-0.370845690523919	0.469503391893907	-0.78986796885105	0.429604879537526	0.999928512909149
AGRN	6.72260320569811	1.68857067612267	1.34167517588381	1.25855401253165	0.208191466422014	0.999928512909149
RNF223	10.3282922569551	-0.715333662206683	1.24682615582729	-0.573723657354657	0.566154816775559	0.999928512909149
C1orf159	22.0371357045782	-0.616302455223609	0.78693290856391	-0.783170265872236	0.433527133198565	0.999928512909149
LINC01342	1.16433650911779	-0.425057215506407	3.87671515490086	-0.109643654104702	0.912691988375974	0.999928512909149
TTLL10	0.992123715804524	0.163000028461743	3.91341599195867	0.041651597682607	0.9667764399004	0.999928512909149
TNFRSF18	6.53106371476677	0.82359022040432	1.45704860191802	0.565245537671268	0.571906766961506	0.999928512909149
TNFRSF4	5.6885425092888	1.11711277253518	1.34744515477898	0.829059920229862	0.407070501719095	0.999928512909149
SDF4	780.166641785181	-0.492337549227775	0.304209188693605	-1.61841774517748	0.105572600308348	0.999928512909149
B3GALT6	89.9680176618021	-0.953952094879337	0.451442667881086	-2.11311903537354	0.0345905808128792	0.999928512909149
C1QTNF12	0.694584438505077	1.21350764219289	3.90675758979634	0.310617593823155	0.756091350445045	0.999928512909149
UBE2J2	282.592050827323	-0.141643353111723	0.30551845323099	-0.463616359711772	0.642922631226365	0.999928512909149
LINC01786	2.56787441477887	-0.851550733482909	3.12643181995907	-0.272371438918523	0.785336431251183	0.999928512909149
SCNN1D	19.4465355529393	0.218901749495722	0.540836719912795	0.404746463093367	0.685663885219595	0.999928512909149
ACAP3	81.0710670127067	0.204339611064831	0.383448082094762	0.532900334117024	0.594102573933327	0.999928512909149
PUSL1	0.492672587231743	-1.5582678384933	3.90485997492271	-0.399058570217781	0.689850048206916	0.999928512909149
INTS11	28.8072666796409	-0.33822066413545	0.791253991651343	-0.427448919947418	0.669052382402388	0.999928512909149
CPTP	101.923127788838	-0.827571444243213	0.400421329935848	-2.06675164975802	0.0387575615593304	0.999928512909149
DVL1	43.7299703117061	0.595596600121175	0.840775998445887	0.708389156234349	0.478703624549461	0.999928512909149
MXRA8	316.869974346749	-0.592631357886646	0.501489269226144	-1.18174284925607	0.237307750673699	0.999928512909149
AURKAIP1	224.675450910115	-0.1800015543041	0.240216548342693	-0.749330366895913	0.453658109201879	0.999928512909149
CCNL2	501.358118183545	-0.30503335046232	0.274154400073507	-1.11263342985024	0.265865896823326	0.999928512909149
MRPL20-AS1	0.64744808948091	0.633094603557348	3.87762374154016	0.163268704174451	0.8703068736891	0.999928512909149
MRPL20	27.6651888481252	-0.639756144610875	0.559523398471949	-1.14339480057142	0.252874710271624	0.999928512909149
MRPL20-DT	10.5812969426156	0.52779571870846	0.931168759972667	0.566809950458338	0.570843309440548	0.999928512909149
ANKRD65	8.99644004559236	0.5614895975238	1.41129290368149	0.397854758611131	0.690737250375732	0.999928512909149
TMEM88B	7.05092025153605	-0.129953833587831	1.05832397556478	-0.122792109588636	0.902271722611173	0.999928512909149
VWA1	197.08168042012	-0.64524638579552	0.451543633730198	-1.42897903457335	0.153010259402392	0.999928512909149
ATAD3C	79.4569986072857	0.300132847165573	0.539460063550783	0.556357861210462	0.577966239570072	0.999928512909149
ATAD3B	39.9471100660311	-1.35904453111343	0.674493951454684	-2.0149098864154	0.0439140919255159	0.999928512909149
ATAD3A	42.7598245270054	-0.620220334070232	0.506050387609179	-1.22560983897363	0.220345533502394	0.999928512909149
TMEM240	3.41525660280021	-1.9846500792999	1.56621294447511	-1.26716490647128	0.205096331135259	0.999928512909149
SSU72	340.426896141147	0.240030594472167	0.236905663917305	1.01319061141549	0.310969124069004	0.999928512909149
FNDC10	38.7842797020349	0.565883703857946	0.871890599182308	0.649030628829641	0.516318579012658	0.999928512909149
MIB2	92.4815117266488	-0.0162115746166997	0.425238837609804	-0.0381234571795518	0.969589248777816	0.999928512909149
CDK11B	60.3164009450229	0.384773927413742	0.370263482515204	1.03918951120961	0.298716607599907	0.999928512909149
SLC35E2B	148.38879919783	0.956029305682614	0.404190598478268	2.36529327817608	0.0180157979127433	0.999928512909149
CDK11A	2.10434240816933	-0.762679229160975	2.43038619961138	-0.313809891318066	0.75366543142724	0.999928512909149
SLC35E2A	29.9243590626741	-0.0631181220132974	0.658278676242153	-0.0958835889590307	0.923613028634103	0.999928512909149
NADK	48.2613445637731	-0.640188797794957	0.516127750242933	-1.24036887668534	0.214838987248993	0.999928512909149
GNB1	783.194312140704	0.0281078684586313	0.207178731909021	0.135669661647386	0.892082432421253	0.999928512909149
GNB1-DT	0.551627277726723	0.541919181905536	3.91075681322037	0.138571434581043	0.889788817394028	0.999928512909149
TMEM52	8.04633569568065	0.936023014580943	1.18186085418011	0.791990877158112	0.428365995638985	0.999928512909149
CFAP74	1.59394505889777	-1.1152510768069	2.07777385147434	-0.536752869430685	0.591438331069976	0.999928512909149
GABRD	10.9079066316531	-1.28741541027628	1.13526052146053	-1.13402640710169	0.256783471253912	0.999928512909149
PRKCZ	0.838917981856876	1.25085040188675	3.87799405889565	0.322550881432491	0.747035397803523	0.999928512909149
PRKCZ-AS1	0.510808858539027	-1.13366130888674	3.89734389491545	-0.290880491805132	0.771142721791958	0.999928512909149
FAAP20	97.7645573793347	0.453894059642462	0.380212744351937	1.19378970427757	0.232560240061504	0.999928512909149
SKI	591.159338708848	0.365817873593889	0.2508953747602	1.45804949152024	0.144826901852918	0.999928512909149
MORN1	12.2428276849624	0.976131465764665	0.845607506163124	1.1543552518754	0.248354552973289	0.999928512909149
RER1	225.910061544816	-0.28835242317497	0.278656909696571	-1.03479373071695	0.300765251370551	0.999928512909149
PLCH2	12.3571733175045	-0.974434943293687	1.07916552774486	-0.902952251755085	0.366551237060739	0.999928512909149
PANK4	4.57787412406545	-0.272415399848167	1.00032916824197	-0.272325758856881	0.785371551704713	0.999928512909149
HES5	0.562768490795223	0.0216538826573625	3.89962538483465	0.00555281098065799	0.995569520617507	0.999928512909149
TNFRSF14-AS1	8.34601642308658	-0.152244508976419	0.94614489212799	-0.160910353417438	0.872164007722215	0.999928512909149
TNFRSF14	279.277367652411	0.43335328283316	0.318354085200652	1.36123047568253	0.173440866103116	0.999928512909149
PRXL2B	79.0290178172793	0.094363298841581	0.443856526904914	0.212598650964068	0.831640023766165	0.999928512909149
TTC34	6.08964419001034	0.116312087050208	1.28100988346713	0.0907971816231439	0.92765374954131	0.999928512909149
PRDM16-DT	5.31521438826594	-0.87576886212091	1.45733007509756	-0.600940635951868	0.5478795263777	0.999928512909149
PRDM16	14.8582685971262	0.10026624480149	1.08025625750189	0.0928170923382175	0.926048871906689	0.999928512909149
ARHGEF16	21.8040674221995	0.10453332594496	0.817408049624383	0.127883895923212	0.898240855586534	0.999928512909149
MEGF6	110.947619565366	-0.0895356882468755	0.331226411365594	-0.270315666790381	0.786917413501393	0.999928512909149
TPRG1L	198.769614997258	-0.752009469208742	0.348260062676421	-2.15933306687381	0.0308243365393254	0.999928512909149
WRAP73	35.8104717893472	-0.422152779150719	0.639205588076167	-0.660433492800466	0.508975684844852	0.999928512909149
TP73	15.0539387668504	0.388997936095637	0.966558935685037	0.402456510135039	0.687348088564386	0.999928512909149
TP73-AS3	2.16487150209184	-1.36597279682276	3.84142755993929	-0.355589888266525	0.722147717341922	0.999928512909149
TP73-AS1	30.224099183436	-0.652914777091461	0.681860967658582	-0.957548251124392	0.33829060444222	0.999928512909149
SMIM1	22.2990956804913	-0.440839836551131	0.700795886163148	-0.629055970868673	0.529312413965152	0.999928512909149
LRRC47	310.944029372764	-0.505649751621879	0.342316147195571	-1.47714256474437	0.139637425831089	0.999928512909149
RN7SL574P	3.1503600702096	-0.393709347632068	2.14779979736562	-0.183308215279176	0.854556188755906	0.999928512909149
CEP104	192.619495754365	0.381354572315458	0.358383393966576	1.06409665943122	0.287284914030856	0.999928512909149
DFFB	5.25901179982213	0.333518607902809	1.45735282220412	0.228852342975115	0.81898368235077	0.999928512909149
C1orf174	29.7353560128141	-0.621746491032541	0.549898298036351	-1.13065723835254	0.258199386063928	0.999928512909149
LINC01134	3.59678972877455	0.386097791118728	1.59169417393565	0.242570336337951	0.808338263130397	0.999928512909149
AJAP1	10.0059707732202	0.0499552008133653	1.21383329658143	0.0411549106076231	0.96717239931688	0.999928512909149
LINC02782	0.411139120418656	1.24621106351467	3.92184331869268	0.31776156318506	0.750665808782565	0.999928512909149
NPHP4	6.99507473935308	-0.112978922340846	1.34470117333275	-0.0840178655164222	0.933042227362452	0.999928512909149
KCNAB2	39.10509310719	-0.452512450726198	0.466384621064752	-0.970255943888364	0.33191893137465	0.999928512909149
CHD5	1.07553673245189	-2.28976338949511	3.8805914653055	-0.590055255743045	0.555153605201958	0.999928512909149
RPL22	522.464979834152	0.36789343299827	0.207811867047545	1.77031965606709	0.0766739054435569	0.999928512909149
RNF207-AS1	2.81534952976193	-0.267369729264616	1.57422818233651	-0.169841788035949	0.865134562227887	0.999928512909149
RNF207	31.8028717366535	-0.207252925181374	0.627898228902039	-0.330074071945993	0.741343993940166	0.999928512909149
ICMT	55.9054636132697	-0.137827672572438	0.462777143496767	-0.297827311718564	0.765834968220477	0.999928512909149
ICMT-DT	2.23017040078939	1.82831151640669	2.16013532062627	0.846387492000557	0.397336613873174	0.999928512909149
GPR153	76.7941688710781	0.389388391368734	0.40111462271323	0.970765884162544	0.331664874911288	0.999928512909149
ACOT7	19.4958981917852	-0.493420369510754	1.04239692166559	-0.473351713973163	0.635962272965394	0.999928512909149
HES2	4.24371547645986	-0.637863783281151	1.71616308719471	-0.371680167252531	0.710130993059913	0.999928512909149
ESPN	60.983177484372	0.0631165785777676	0.765395185256374	0.0824627327079753	0.934278752358494	0.999928512909149
TNFRSF25	8.48003760074568	-0.680784249782331	1.30684298792209	-0.520938059180925	0.60240992142373	0.999928512909149
PLEKHG5	36.1579643543843	-0.0150328845447046	0.590359120301372	-0.0254639659619903	0.979684890157964	0.999928512909149
NOL9	199.387761900255	0.046502124266742	0.231621812941557	0.200767465188934	0.840880403933376	0.999928512909149
TAS1R1	0.694373114645916	0.445499140846156	3.89816983018957	0.114284179564463	0.909012523205672	0.999928512909149
ZBTB48	27.6229347001309	-0.909148712450348	0.572611659781226	-1.58772301772147	0.112348985766005	0.999928512909149
KLHL21	128.172541063951	-0.583839744300791	0.386236534914594	-1.51161190494289	0.130632621323571	0.999928512909149
PHF13	61.1268457585229	-0.0108363078480946	0.465125556742866	-0.023297597156299	0.981412888386374	0.999928512909149
THAP3	31.8799095879296	-0.105002530899234	0.76727989254546	-0.136850361803288	0.891149075118296	0.999928512909149
DNAJC11	18.1814846625245	0.66178890799601	0.730254330476174	0.90624441427753	0.364806499509764	0.999928512909149
CAMTA1-DT	5.0753924802878	-2.92971369891404	1.36813051102848	-2.14139928559276	0.032241852508707	0.999928512909149
CAMTA1	171.567331533253	0.147644387503078	0.281930042437677	0.523691573365106	0.600493077555197	0.999928512909149
RNU1-8P	3.09290803610203	0.260128719046399	3.02781016460578	0.0859131533697944	0.931535455295937	0.999928512909149
CAMTA1-IT1	1.1007013614461	-2.19213874324223	3.89494177751412	-0.562816819470231	0.573559625974262	0.999928512909149
VAMP3	198.173820249517	-0.184223540224746	0.291094778382079	-0.632864461700998	0.52682215703489	0.999928512909149
PER3	126.544099389917	-0.347759203157468	0.407336699575802	-0.853738942549546	0.393249651764363	0.999928512909149
UTS2	2.58113767713368	0.347813670160361	2.34439387790647	0.148359741696202	0.882058869887457	0.999928512909149
TNFRSF9	9.56124220472484	-0.0826379196400248	0.892850125251811	-0.0925551974545766	0.926256938148568	0.999928512909149
PARK7	492.249059159964	-0.222335339143067	0.259939757719232	-0.855334101616026	0.392366213844266	0.999928512909149
Y_RNA	1300.20377817919	-0.184914306681062	0.261580849523364	-0.706910720024043	0.479621961689286	0.999928512909149
ERRFI1	852.012283215073	-0.219299164567417	0.48452397130873	-0.452607461247121	0.650831425133404	0.999928512909149
ERRFI1-DT	6.37635161963565	1.1010000658529	1.64320862381451	0.670030603476908	0.502838281461317	0.999928512909149
LINC01714	1.63106741683103	-0.223128942719536	3.403984895657	-0.0655493339598002	0.947736627943788	0.999928512909149
SLC45A1	3.87677300502678	1.13757100745578	1.1828153212012	0.961748623868461	0.336175891037298	0.999928512909149
RERE	443.301091066258	0.0409092416647338	0.244641539880613	0.167221158290198	0.867196036907268	0.999928512909149
RERE-AS1	1.26700075934643	0.689258955138358	2.65486545673406	0.259621049115711	0.79515609809783	0.999928512909149
RPL7P7	4.9929265081073	0.000602117543216511	1.3137957162333	0.000458303780242793	0.999634326502388	0.999928512909149
RPL23AP19	2.60501392518659	1.74241636026376	1.55701053726505	1.11907807851088	0.263106830977083	0.999928512909149
ENO1	626.272194609675	0.155285596284648	0.275203250414985	0.564257856876652	0.572578657839271	0.999928512909149
ENO1-AS1	2.34398257348102	2.35209420422468	2.39938804153627	0.980289208542813	0.32694338005989	0.999928512909149
SLC2A5	6.60980458533013	-0.745986061278153	1.05234502588517	-0.708879733289632	0.478399112817122	0.999928512909149
GPR157	79.4987514658157	1.0545041789919	0.390336864854749	2.70152341205153	0.00690226207232079	0.999928512909149
MIR34AHG	21.4479524764493	-0.184233402702052	0.758794711954392	-0.242797425706264	0.808162329900883	0.999928512909149
LNCTAM34A	24.0633598755196	-0.636930487517333	0.794795807775554	-0.801376254487239	0.422913857616791	0.999928512909149
H6PD	633.523524278681	0.44495796551724	0.357605651377913	1.24426994876268	0.213400227240707	0.999928512909149
SPSB1	102.226112566075	-0.706173623344874	0.587054417917801	-1.20290998890626	0.2290111544572	0.999928512909149
LINC02606	1.73218571124233	-1.02050771223839	1.83624672658729	-0.555757403110546	0.578376708999922	0.999928512909149
SLC25A33	48.6743036301495	0.355398758881237	0.55838426572205	0.636477029705822	0.524465548030967	0.999928512909149
TMEM201	29.1143823781791	0.316060918681236	0.435977397214498	0.724947946156338	0.468483965140128	0.999928512909149
PIK3CD	36.1753390038835	0.418754395189125	0.682062471717397	0.61395313853689	0.539246294160763	0.999928512909149
PIK3CD-AS2	2.48143071073124	-1.72804704612722	2.28699296420632	-0.755597884721486	0.449890324553932	0.999928512909149
CLSTN1	84.3506235789071	0.0634535055129894	0.653926234337802	0.0970346534227145	0.922698874837002	0.999928512909149
CTNNBIP1	10.9542798533342	-0.562648967101038	1.00447746633085	-0.560140954835231	0.575383297386941	0.999928512909149
LZIC	220.369875124633	0.203198200508481	0.309659026027813	0.656199830875365	0.511695557693644	0.999928512909149
NMNAT1	51.9098419118925	1.09710985479612	0.623655994328956	1.75915867845798	0.0785505605798703	0.999928512909149
RBP7	11.9215922684366	-0.710121841724511	0.969988116732487	-0.732093341634572	0.464111597550233	0.999928512909149
UBE4B	188.000877344656	0.314794178095397	0.271211912417701	1.16069451112668	0.245766154808808	0.999928512909149
KIF1B	218.746371979111	-0.26020810440329	0.401356374633068	-0.648321842754285	0.516776809341687	0.999928512909149
RNU6-37P	23.0843702760763	-0.962608087642174	0.588304779747385	-1.63624046715295	0.101789270172089	0.999928512909149
PGD	111.008079730606	-0.483541408725218	0.302213065691611	-1.60000166643569	0.109598213714732	0.999928512909149
CENPS	13.1285797166966	-1.73822710904012	0.966903583540157	-1.79772537679081	0.0722205379104959	0.999928512909149
CORT	0.685837623586165	0.929826070441014	3.8951821312862	0.238711834030206	0.81132903977793	0.999928512909149
DFFA	287.901152809445	0.489211331019207	0.284754518304364	1.71801077620235	0.0857946497149609	0.999928512909149
PEX14	32.2523616940732	-0.681461008481849	0.678276551323647	-1.00469492444046	0.315043772901548	0.999928512909149
CASZ1	201.423258113396	0.109130177738294	0.456847866868236	0.238876408653057	0.811201419224906	0.999928512909149
C1orf127	1.28018422841508	-0.833503787633674	3.90642998877718	-0.213367138289501	0.831040610170109	0.999928512909149
TARDBP	305.939342000314	0.0641462485496836	0.369805553944046	0.173459397419946	0.862290340217391	0.999928512909149
MASP2	133.992018835695	-0.529926921420733	0.84403963997303	-0.627846011400207	0.530104821185841	0.999928512909149
SRM	237.702464127687	-0.712383959459098	0.365921325539802	-1.94682274504827	0.0515559891103567	0.999928512909149
EXOSC10	126.060733843081	-0.100912567519711	0.332638344978018	-0.303370218867519	0.761607738807815	0.999928512909149
EXOSC10-AS1	0.357077036816655	-1.26781148121857	3.92838364616014	-0.32273107603882	0.746898915159201	0.999928512909149
MTOR	54.1484843908246	-0.0135793541471335	0.416305507535084	-0.0326187232725696	0.973978638762313	0.999928512909149
MTOR-AS1	8.05983875392031	-0.972273956940197	1.23593244683	-0.786672410319791	0.431473658819049	0.999928512909149
ANGPTL7	5.63990422694245	-0.610776033220979	1.25768443176227	-0.485635361141551	0.627225720484531	0.999928512909149
UBIAD1	50.8905617703632	0.272087691674297	0.363811487871465	0.747880978872294	0.454531951634001	0.999928512909149
DISP3	1.31525819828968	-0.475354759956639	3.91157558393537	-0.121525137315228	0.903275105554725	0.999928512909149
FBXO2	57.1073425239865	-0.610725581454378	0.408190817246195	-1.49617667926622	0.134607620058825	0.999928512909149
FBXO44	61.9065809188644	0.895530380414288	0.529674914533645	1.69071699610838	0.0908908666268234	0.999928512909149
FBXO6	15.331137556064	0.432551621263924	0.631630294988541	0.684817724380638	0.493458949309546	0.999928512909149
MAD2L2	82.6009464248096	-0.358856919973247	0.469145653077983	-0.764915794527454	0.44432168809325	0.999928512909149
DRAXIN	5.22440373884999	0.0615178229777142	1.19962941807279	0.0512806888951946	0.959101855884918	0.999928512909149
AGTRAP	58.3146319901348	-0.289077276150444	0.592078869719456	-0.488241163356188	0.625379030986505	0.999928512909149
MTHFR	196.539292195953	-0.239285243934109	0.217808946084525	-1.09860154156042	0.271941905020941	0.999928512909149
CLCN6	30.4790877397393	-1.14824824466351	0.555767300133462	-2.06605938202512	0.03882287289485	0.999928512909149
KIAA2013	130.983172464993	-0.0901708809001237	0.377703505517152	-0.238734561853382	0.811311415028547	0.999928512909149
PLOD1	230.64875674756	0.148632882595138	0.40983360996168	0.362666406518088	0.716854097292661	0.999928512909149
MFN2	238.188430124466	0.390780768391366	0.285638536292327	1.36809540289562	0.171282215494554	0.999928512909149
MIIP	36.7510328625795	-0.95493209586202	0.559844512901503	-1.70570948514418	0.0880621827830188	0.999928512909149
TNFRSF8	1.95380838889489	-1.57681581713946	3.04066489616546	-0.518575992746835	0.604056454050129	0.999928512909149
TNFRSF1B	278.875389316605	0.297053804459383	0.458577798819454	0.647771883471261	0.517132503236972	0.999928512909149
SNORA70	4.84602387372237	1.13382243377405	1.36842427534826	0.828560596446229	0.407353092591831	0.999928512909149
VPS13D	213.854094624806	0.280947653658639	0.256567875576342	1.09502272265197	0.273506681769684	0.999928512909149
LINC02766	31.9395380648604	0.557215000398015	0.961543866763506	0.579500342790979	0.562251615391236	0.999928512909149
DHRS3	417.539112022581	0.0716569189695165	0.471137074508144	0.152093568616574	0.87911313669672	0.999928512909149
PRAMEF9	0.419987816215355	1.24917021315351	3.93075047561033	0.317794329837116	0.750640952052878	0.999928512909149
PDPN	22.5588587437783	-1.35513728595119	0.745474000396534	-1.81781964928403	0.0690917023859681	0.999928512909149
PRDM2	228.894625859047	0.438538496345208	0.307042336674067	1.4282671930377	0.153214966874152	0.999928512909149
KAZN	182.212169358445	-0.125987378942291	0.423565043458114	-0.297445176102569	0.766126657911802	0.999928512909149
KAZN-AS1	46.8785135402576	1.27944719829274	0.859002070684856	1.48945764155455	0.136366899589452	0.999928512909149
TMEM51-AS1	13.5991284322493	-0.629385570895604	0.842030058282585	-0.74746211813306	0.454784661175526	0.999928512909149
TMEM51	94.5332773535622	-0.171280358278467	0.568720934351998	-0.301167669295705	0.763286642123633	0.999928512909149
FHAD1	14.7568224104416	1.11894651927264	0.890348838190759	1.25675069284799	0.208843925564312	0.999928512909149
EFHD2-AS1	3.01059665843186	0.0768239875591833	1.35358358824943	0.056755998097272	0.95473956583389	0.999928512909149
EFHD2	138.979679267365	-0.0629830880888664	0.22994737887322	-0.273902178826712	0.784159797136337	0.999928512909149
CTRC	4.0716549686865	-0.79210406990477	1.44314647827779	-0.548872953527242	0.583092640377156	0.999928512909149
CELA2A	8.66277844177887	-0.335536108208344	3.91076878464269	-0.0857979918234928	0.931627002886289	0.999928512909149
CASP9	35.3565897893728	0.364881730395303	0.443090283175294	0.823492963511795	0.410227716981232	0.999928512909149
DNAJC16	178.890203969264	-0.273444032685738	0.334168037812567	-0.818283024539622	0.413195596915963	0.999928512909149
SCARNA21B	0.824349134435646	1.49167189553336	3.90976540742088	0.381524654318673	0.702813980650456	0.999928512909149
AGMAT	404.32453231861	0.368326605765177	0.558540541646523	0.659444710458055	0.509610239260145	0.999928512909149
DDI2	367.483354902879	0.329462029659502	0.294374803219294	1.11919235633109	0.263058085650246	0.999928512909149
PLEKHM2	78.4691413284147	-0.0528636217310261	0.389811357496476	-0.135613344030142	0.892126955903551	0.999928512909149
SLC25A34	23.1027562789371	-0.401370733012226	0.629521764331888	-0.637580391582174	0.523746863229284	0.999928512909149
TMEM82	67.7538924956161	-1.11590374722842	0.969996221008958	-1.15042071614227	0.249970631766412	0.999928512909149
FBLIM1	100.908054396093	-0.110171227265622	0.531185579517454	-0.207406284194886	0.835692575228515	0.999928512909149
RPL12P14	1.83743606247444	-0.257523344998979	3.90916055683726	-0.0658768912800374	0.947475838696441	0.999928512909149
UQCRHL	81.562661419336	-0.691889058593986	0.379463153237511	-1.82333660775997	0.0682524250491369	0.999928512909149
FLJ37453	40.2202246866277	0.286612754851598	0.731566764072192	0.391779354841379	0.695221250559466	0.999928512909149
SPEN	403.381696755734	-0.130316365858493	0.226999992095221	-0.574080926856722	0.565913039457779	0.999928512909149
ZBTB17	30.8200379323927	-0.0117572664960043	0.520607598110007	-0.0225837397277478	0.981982314338313	0.999928512909149
SRARP	24.7102072134465	0.0423668184733876	1.24202045323098	0.0341112083647053	0.972788470704875	0.999928512909149
HSPB7	10.9014599404911	-1.65481624075191	0.97407469924316	-1.69885968913645	0.0893456238720615	0.999928512909149
CLCNKA	0.597578596009794	-0.489115254530818	3.9048463505132	-0.125258514836707	0.900318893818738	0.999928512909149
CLCNKB	3.92465460850725	0.993123122839	1.23312490693311	0.805371067647143	0.42060558236464	0.999928512909149
FAM131C	1.49438286296818	-0.0434600908144832	3.89558251267806	-0.0111562495911827	0.991098785338804	0.999928512909149
EPHA2	15.2253765990125	-0.296854823120142	0.735679607221867	-0.40351101241089	0.686572335067732	0.999928512909149
EPHA2-AS1	8.3120105722601	2.4830673342265	1.31511388240566	1.8881006180882	0.0590124439116901	0.999928512909149
ANO7L1	3.39103643082149	2.21812344087018	1.84096369481832	1.20487082233801	0.228253174042568	0.999928512909149
CPLANE2	1.17916532301394	0.30721095706398	3.90881024475669	0.0785944923972902	0.937355168419069	0.999928512909149
FBXO42	102.382380515434	-0.614198275581625	0.414615486585758	-1.48136838939465	0.138508433408544	0.999928512909149
SZRD1	182.25919000148	-0.377076807369113	0.278633289708655	-1.35330852879565	0.175957085645077	0.999928512909149
SPATA21	1.62150974125423	0.408598162628645	3.50235877113339	0.116663708468798	0.907126550282347	0.999928512909149
NECAP2	87.1083038963083	-0.124653029358768	0.343537420141702	-0.36285138692417	0.716715902871322	0.999928512909149
LINC01772	26.7828066187572	-0.378854061196925	0.658699833259508	-0.575154329889844	0.565186926790965	0.999928512909149
CROCCP3	10.3190333324596	0.286487188090372	0.778219977804615	0.368131371927205	0.712775279510921	0.999928512909149
NBPF1	23.9185525111093	1.00084050816206	0.560233644365158	1.78646983848353	0.0740232165744957	0.999928512909149
CROCCP2	161.806174772415	0.504648794835286	0.348851606448728	1.44660017470625	0.148008937258948	0.999928512909149
MST1P2	31.2359732029114	0.856838231082339	0.928050332842012	0.92326698322321	0.355868089420149	0.999928512909149
EIF1AXP1	9.01506554362772	0.378333974927937	0.693197839859245	0.545780660546718	0.585216718602675	0.999928512909149
CROCC	57.7972905199627	-0.601958802020761	0.576271478024573	-1.04457503967443	0.296219420708155	0.999928512909149
MST1L	52.55983059564	-0.588588145146566	0.77994603237543	-0.754652399928162	0.450457574169427	0.999928512909149
ATP13A2	20.8891259747005	-0.61382032948591	0.577303944084242	-1.06325331010789	0.287667092489211	0.999928512909149
SDHB	96.6084735469502	-0.481562955025768	0.530264475448399	-0.908156169840629	0.363795717398942	0.999928512909149
PADI2	52.5987905634041	-0.913061734002947	1.02135958294005	-0.893966972312178	0.371339562630685	0.999928512909149
PADI1	4.18082774189665	0.11420670789089	2.91489867345976	0.0391803354712621	0.968746611617485	0.999928512909149
PADI4	2.03424958806952	0.0691518794185444	2.76726669245685	0.0249892356262741	0.980063549654724	0.999928512909149
RCC2	13.5407523044583	0.309687190128529	0.748623619386569	0.413675419942388	0.67911183076134	0.999928512909149
ARHGEF10L	150.117137456275	-0.739320105538029	0.435083766332726	-1.69925922948052	0.0892703508435695	0.999928512909149
IGSF21	71.1304762993512	-1.22118648105304	0.777502522166731	-1.57065275833428	0.116263328078112	0.999928512909149
KLHDC7A	27.0267557608241	-0.854966757709025	0.861678134448754	-0.992211271852659	0.321094475081331	0.999928512909149
PAX7	2.5450305099531	-0.34137577770769	3.9373286817356	-0.0867023825801634	0.930908082526684	0.999928512909149
ALDH4A1	544.851544678752	-0.374014411429821	1.00229678263558	-0.373157350107755	0.709031336953051	0.999928512909149
IFFO2	27.0708576445195	-0.491731787993453	0.556245284552919	-0.884019697153354	0.376685580009442	0.999928512909149
UBR4	296.021667382573	0.451835920341392	0.27519219154899	1.64189222738522	0.100612340954105	0.999928512909149
EMC1-AS1	8.56870729644155	0.659412086122371	1.00577114715878	0.655628358384667	0.512063274589238	0.999928512909149
EMC1	138.530177241519	-0.14847625974658	0.383236033364879	-0.387427712480303	0.698439591044822	0.999928512909149
MRTO4	163.863071536946	0.232995374139972	0.367266029708405	0.634404914402132	0.525816603205013	0.999928512909149
AKR7L	73.4503417875821	0.191135816631948	0.524363655395622	0.364510039292748	0.715477178442348	0.999928512909149
AKR7A3	137.926788401933	-0.116582753852143	0.48369516534383	-0.241025261787083	0.809535537516018	0.999928512909149
AKR7A2	159.247753064611	-0.269710867342338	0.346292314715706	-0.778853170806754	0.436066212231732	0.999928512909149
RNU6-1099P	8.32085756769558	0.0815506756859727	1.24902916697154	0.0652912500704084	0.947942108912925	0.999928512909149
SLC66A1	45.7818366397971	1.11966771520483	0.568278565130325	1.97027969011651	0.0488063247833187	0.999928512909149
CAPZB	468.960148711789	0.0175930321388672	0.215239827595715	0.0817368808337469	0.934855949803544	0.999928512909149
MICOS10	163.190487072422	-0.676259941553551	0.496651278767366	-1.36163938454353	0.173311719474306	0.999928512909149
RNU4-28P	2.28771234164551	3.30627025201863	2.64605847254726	1.2495076304326	0.211479464389133	0.999928512909149
NBL1	194.788738590099	-0.105924194643285	0.449033301978812	-0.235893850581896	0.813515040140312	0.999928512909149
TMCO4	45.7066574668476	0.0839890980442257	0.501817387559945	0.167369844342416	0.86707905119558	0.999928512909149
OTUD3	22.7926210041894	-0.581037378761301	0.60247351756731	-0.964419782478465	0.334835508097334	0.999928512909149
PLA2G2A	108.204172626493	0.0678329592448797	0.65298742338289	0.10388095821733	0.917263818482274	0.999928512909149
PLA2G5	12.6664237914944	-0.356390147348945	0.734032259269364	-0.485523821124273	0.627304819331925	0.999928512909149
PLA2G2D	4.11471144570947	-2.91511038167166	1.54890687378753	-1.88204367286677	0.0598300861806245	0.999928512909149
PLA2G2C	5.59827979058491	-2.90300577693778	1.50474119090045	-1.92923925688549	0.053701166737515	0.999928512909149
UBXN10	31.0076698920877	-0.563628214013863	0.808905620413357	-0.696778709147606	0.485941292264199	0.999928512909149
VWA5B1	0.770426755216157	-2.48527294417074	3.88843167853578	-0.639145328922581	0.522728393942046	0.999928512909149
CAMK2N1	657.012644473235	0.484854569502397	0.328858856206456	1.47435460639688	0.140386139717741	0.999928512909149
MUL1	45.9669331852116	-0.154347040356713	0.50213336777089	-0.307382560617117	0.758552200698191	0.999928512909149
FAM43B	6.54983852883608	2.41379306992947	1.33313973855391	1.81060769559519	0.0702016001120646	0.999928512909149
CDA	104.831568032091	-0.443874844533073	0.778891290266682	-0.569880354395921	0.568758850326256	0.999928512909149
PINK1	3.66130371450328	0.515121649619483	1.63741866413636	0.314593732746522	0.753070138276096	0.999928512909149
PINK1-AS	21.0334051044557	0.761989823034489	0.957924277869991	0.795459349593711	0.42634634820039	0.999928512909149
DDOST	23.8477115132587	-0.269794845503469	0.578849682725327	-0.466087921536429	0.641152568543521	0.999928512909149
KIF17	8.06288707783813	0.435977234542716	0.866853496000987	0.502942234822826	0.615004885832121	0.999928512909149
SH2D5	1.04830559117524	-0.169770826253159	3.92181087421937	-0.0432888866133687	0.965471250116991	0.999928512909149
HP1BP3	339.991912391579	-0.0233872426744189	0.357708786797174	-0.0653806770692492	0.947870908623028	0.999928512909149
EIF4G3	318.364610789759	0.114397583100173	0.29451756130855	0.388423639635957	0.697702552960836	0.999928512909149
RPS15AP6	9.83291621132823	-1.27621305435493	0.892454529937823	-1.43000344728358	0.152716029674156	0.999928512909149
ECE1	428.460109079511	0.246669598975364	0.364846826084346	0.676090845088887	0.498982968795564	0.999928512909149
ECE1-AS1	5.09019482413669	-0.337000005454896	1.40917980044371	-0.239146207849974	0.810992212388818	0.999928512909149
NBPF3	6.41132219892406	1.38277981626954	1.07770892215841	1.28307355338596	0.199466308205084	0.999928512909149
ALPL	54.0346115424245	0.476175836052243	0.868104680088272	0.548523521384338	0.583332483044094	0.999928512909149
RAP1GAP	55.9016595447973	-0.320350238686815	0.454708537215591	-0.704517756909691	0.481110395791512	0.999928512909149
USP48	278.448131696856	0.560889824570462	0.277999073645768	2.01759602006861	0.0436333517166167	0.999928512909149
LDLRAD2	0.81678037836783	-1.17484363430914	3.92436848373375	-0.299371386550165	0.764656691826332	0.999928512909149
HSPG2	38.389253731849	0.641263808347931	0.529471720027745	1.21113892223427	0.225842166384874	0.999928512909149
LINC00339	12.6561036968595	-0.138222344666358	0.789416905675257	-0.175094229262958	0.861005592607794	0.999928512909149
CDC42-AS1	6.693307522811	-0.428723051778095	0.996365103033282	-0.430287101056543	0.666986808966686	0.999928512909149
CDC42	181.040419901889	-0.245857046205495	0.369087615502947	-0.666121093958874	0.505333702700022	0.999928512909149
CDC42-IT1	5.64353668453579	-0.120546474360685	1.21084402715513	-0.0995557410015131	0.92069703275133	0.999928512909149
WNT4	56.8738161492444	-0.467682323982757	0.543987094768511	-0.859730549640658	0.389937590583951	0.999928512909149
ZBTB40	92.3546057935113	0.383926185490781	0.430359036482293	0.892106713103903	0.37233573702129	0.999928512909149
EPHA8	1.44399393157088	-0.113128779694389	3.88920366851634	-0.0290879031638747	0.976794483593756	0.999928512909149
C1QA	546.2873804298	-0.18230220481717	0.410960443962845	-0.443600369561728	0.657331538504092	0.999928512909149
C1QC	70.8968151188174	-0.832596105524555	0.456520691188133	-1.82378613192242	0.0681844112754647	0.999928512909149
C1QB	389.620641869541	-0.288661845244301	0.368205191124886	-0.783970058549215	0.43305767931098	0.999928512909149
EPHB2	19.6412061257066	0.700721603072533	0.766057206638803	0.914711847888045	0.360342922842401	0.999928512909149
KDM1A	148.524863285664	0.301182220490935	0.302877958979063	0.994401248298674	0.320027560653708	0.999928512909149
LUZP1	105.854005070545	0.0648316650236493	0.443938958512337	0.146037340901334	0.8838919106343	0.999928512909149
LINC01355	41.5009969858145	0.428570727651455	0.454605840719032	0.942730359499125	0.34581884044832	0.999928512909149
HNRNPR	558.065718078474	0.0144077348653035	0.264541528524264	0.0544630362789411	0.956566257635304	0.999928512909149
ZNF436	16.1234813949256	0.0860007628566898	0.831318195653202	0.103451077224546	0.91760497580489	0.999928512909149
ZNF436-AS1	6.44432375311372	1.36636933704944	1.19162571928269	1.14664303978932	0.251529180670892	0.999928512909149
TCEA3	435.629874344503	0.232298343011836	0.390791868685037	0.594429827297813	0.552224663686181	0.999928512909149
ASAP3	27.9348209395989	-0.0928264775884339	0.668596077122273	-0.138837903428886	0.889578241423112	0.999928512909149
E2F2	7.13938366093843	-0.914654509249561	1.40304891571446	-0.651904932896655	0.514462502490549	0.999928512909149
ID3	149.531911769621	-0.340265412380986	0.515561120573812	-0.659990443038597	0.509259962327991	0.999928512909149
MDS2	0.581532272471211	-1.87500720437764	3.89994053130968	-0.480778409138451	0.63067399694082	0.999928512909149
RPL11	2175.7783831112	0.0722736370948946	0.251561695403714	0.287299848965113	0.773882738294014	0.999928512909149
ELOA-AS1	33.4903420101932	0.373578392553326	0.608577726887818	0.613854855424555	0.539311244424488	0.999928512909149
ELOA	80.145149644081	-0.443225250231025	0.435282789710382	-1.01824666793265	0.308560746438065	0.999928512909149
PITHD1	91.7123343089088	-0.722647719489074	0.373752394306001	-1.93349321769808	0.0531754677833177	0.999928512909149
LYPLA2	270.913726531422	-0.233530259407898	0.380939383615754	-0.61303784657628	0.539851315278581	0.999928512909149
GALE	201.850520332334	-1.16298131507206	0.549862614022374	-2.11503980342394	0.0344265550188383	0.999928512909149
HMGCL	306.313009895844	-0.0194699179521922	0.491082620514551	-0.0396469293329742	0.968374612632685	0.999928512909149
FUCA1	247.227618544212	-0.707277094334994	0.367936104620831	-1.92228238939439	0.0545702346864325	0.999928512909149
CNR2	2.32291205839233	-0.184105746186165	2.36270247577589	-0.0779216799718749	0.93789035371865	0.999928512909149
H3P1	0.656376906322619	0.41352605841712	3.89543577044992	0.106156559313352	0.915458136771359	0.999928512909149
PNRC2	108.041205260044	-0.441085894132516	0.473473705107619	-0.931595333329564	0.351545695761135	0.999928512909149
SRSF10	287.637318920119	-0.240432168623633	0.289179051673396	-0.831430102672793	0.405730699349868	0.999928512909149
IL22RA1	4.16314225930339	-0.661944632490127	2.83412625129042	-0.233562154187285	0.815324911706356	0.999928512909149
IFNLR1	5.92201104569962	-0.241707844144903	1.22862783361757	-0.196729910825168	0.84403890202647	0.999928512909149
GRHL3	0.733573118410966	-0.546172817363195	3.92868253662957	-0.13902187623227	0.889432862175631	0.999928512909149
STPG1	11.184905598676	0.464438001312843	0.896464027224611	0.518077677640575	0.604404074042146	0.999928512909149
NIPAL3	98.6713851873309	0.268969063379299	0.425523832463111	0.632089304663367	0.527328523560755	0.999928512909149
RCAN3AS	1.62253664874403	-0.412588498152947	3.74892498860067	-0.110055148984709	0.912365637936195	0.999928512909149
RCAN3	48.4973625585323	0.0627195093229331	0.545461169519946	0.114984370708059	0.908457510237956	0.999928512909149
NCMAP	25.8178785610007	0.262749364883454	0.557273713725651	0.471490684760355	0.63729037026395	0.999928512909149
SRRM1	856.522502488979	0.391606669915601	0.232294989834014	1.68581625542342	0.0918311958317508	0.999928512909149
CLIC4	141.65105774723	-0.362574050540105	0.400325086900412	-0.905699049108811	0.365095165957207	0.999928512909149
RUNX3	87.8868125478674	-0.0954012442996003	0.338975262910212	-0.281440136606281	0.778372837079955	0.999928512909149
SYF2	212.507721918802	0.165196788741145	0.28727374249678	0.575050080475061	0.565257427560202	0.999928512909149
RSRP1	294.381743961638	-0.153401045769782	0.448808770611065	-0.341796007152272	0.732504414654346	0.999928512909149
RHD	31.549898775108	0.049899013146196	0.673735823040748	0.0740631734868847	0.940960118050424	0.999928512909149
TMEM50A	154.273378850292	-0.212480772606362	0.594471143145222	-0.357428236940436	0.720771240973732	0.999928512909149
RHCE	1.57509769317781	0.0344636579980823	3.90366743648964	0.00882853331099167	0.992955941082593	0.999928512909149
MACO1	314.001693122484	0.170446002545881	0.339220597501232	0.502463599797361	0.615341451030454	0.999928512909149
LDLRAP1	233.207541267551	-0.155336532176147	0.272694341240952	-0.569636067507876	0.568924560403949	0.999928512909149
MAN1C1	183.319624981258	-0.0596378297183963	0.464095650216817	-0.128503315406069	0.897750674663905	0.999928512909149
SELENON	111.087050240123	-0.154824902642892	0.366337437010378	-0.422629212854666	0.672565809377716	0.999928512909149
MTFR1L	80.3360842867378	0.241791457328494	0.393213705205061	0.614911062681296	0.538613456572843	0.999928512909149
AUNIP	5.39216034746736	-0.0492974348716719	1.24287676555513	-0.0396639765404685	0.96836102161953	0.999928512909149
PAQR7	34.2182222599655	0.826929816714328	0.620075719264311	1.33359489982197	0.182336655333748	0.999928512909149
STMN1	216.236220504521	0.0457863459020548	0.462468493390387	0.0990042490600646	0.921134896419757	0.999928512909149
PAFAH2	87.4673666369925	0.872846312515973	0.478384168657512	1.82457190204567	0.0680656567620582	0.999928512909149
EXTL1	2.23407671859038	0.296480490217751	2.82631905865635	0.104899865890831	0.916455265385849	0.999928512909149
SLC30A2	3.40447340125385	0.716750652241267	1.61481189065344	0.443860152622006	0.657143695360501	0.999928512909149
TRIM63	4.11845316674313	-0.945229071474037	1.97589993152757	-0.478379019297439	0.632380463790397	0.999928512909149
PDIK1L	22.8321533569665	-0.769382788125124	0.691519430113582	-1.11259749852401	0.26588133527985	0.999928512909149
FAM110D	6.56017815076637	1.65517709620538	0.929470176064187	1.78077483154347	0.0749492426306504	0.999928512909149
CNKSR1	51.1274976762238	-1.50336934253322	0.651505029389368	-2.30753298089237	0.0210251258127316	0.999928512909149
ZPLD2P	9.67726991543593	0.773846082976591	0.997187579373496	0.776028601823116	0.437732098259649	0.999928512909149
CEP85	17.840857370864	0.213936353039273	0.871100419596047	0.24559321546244	0.805997141690589	0.999928512909149
SH3BGRL3	1.64258921661935	-1.39320468894429	2.09614573272974	-0.66465068110029	0.506273945278338	0.999928512909149
UBXN11	3.78653685655514	-0.353576499624265	1.24088580888514	-0.284938788962323	0.775691037925603	0.999928512909149
CD52	70.556313793474	-0.752066340612207	0.514932026150147	-1.46051576211909	0.144148378802886	0.999928512909149
CRYBG2	3.31377147995621	0.226602493091846	2.4289681479827	0.0932916692547177	0.925671850192097	0.999928512909149
ZNF683	2.28403855651113	-0.857844478730163	2.51913116188132	-0.340531883258319	0.733456016537194	0.999928512909149
LIN28A	6.54141109998885	0.783614094723662	1.76411399811792	0.444196971147939	0.656900181893179	0.999928512909149
DHDDS	118.981768753003	0.237345355638204	0.357422452424876	0.664047135337952	0.506660143501379	0.999928512909149
DHDDS-AS1	4.09070996758315	2.51797306606601	2.12468479753099	1.18510428887713	0.235976215550148	0.999928512909149
HMGN2	42.3702818995089	0.437877288085953	0.356993976281552	1.22656772152539	0.219985107384897	0.999928512909149
RPS6KA1	47.9868324667352	-0.264346858505005	0.441262306149575	-0.599069657255971	0.549126434676794	0.999928512909149
ARID1A	291.042325495409	0.00190082103745763	0.232097453359183	0.00818975395872185	0.993465594805657	0.999928512909149
PIGV	63.8813633563403	0.253693514287252	0.449754444746606	0.564071166501053	0.572705700043418	0.999928512909149
ZDHHC18	55.9800036836714	-1.51548446907716	0.627774369123292	-2.4140591645906	0.0157759004268735	0.999928512909149
SFN	64.4658124952574	-1.02762833751225	0.748467747803928	-1.37297611089776	0.169759773409562	0.999928512909149
GPN2	32.2417903385457	0.510476723045195	0.528640671557338	0.965640274217582	0.334224215158042	0.999928512909149
GPATCH3	12.3159322981366	-1.56023655755242	0.88411663100876	-1.76474064940077	0.0776073634757382	0.999928512909149
NUDC	233.606230006618	-0.564135145527041	0.255188421319073	-2.21066121499956	0.0270593062460523	0.999928512909149
NR0B2	113.768998452651	-0.733735976376847	0.852351564986216	-0.860837248992102	0.389327686474236	0.999928512909149
KDF1	44.0672675194354	0.0102780209802689	0.515398293898555	0.0199418995016928	0.984089720813102	0.999928512909149
RPL12P13	23.3314435674625	-0.48625599072028	0.744258648996951	-0.65334274768001	0.513535339488941	0.999928512909149
RPL32P6	3.83346884672366	-0.596141123094129	1.92970002310583	-0.308929427349359	0.757375211182298	0.999928512909149
TRNP1	42.1962171353248	1.42703575934441	0.683032993093577	2.08926329148627	0.0366840288617876	0.999928512909149
TENT5B	20.9352857774247	1.69706612290072	1.08787385685936	1.5599842869651	0.118763594454498	0.999928512909149
SLC9A1	122.057233425013	-0.25201881018863	0.624604834452808	-0.403485205825239	0.686591315963786	0.999928512909149
NPM1P39	7.21651465742894	-1.0669012730256	1.64390759359842	-0.649003190434939	0.516336314019463	0.999928512909149
WDTC1	74.4372425308084	-0.136329599079962	0.569878267686377	-0.23922582560209	0.810930478023123	0.999928512909149
TMEM222	127.200956371006	-0.200604449774454	0.355762521703123	-0.563871789569376	0.572841390182121	0.999928512909149
SYTL1	59.9940428487322	0.506503401719397	0.436022508104579	1.16164508094136	0.24537966224711	0.999928512909149
MAP3K6	24.3025702974121	-0.323163125521399	0.678628936213952	-0.476200038454468	0.633931872109944	0.999928512909149
FCN3	627.081319453751	-0.0236880289418525	0.707394368362949	-0.0334863125878021	0.973286780684224	0.999928512909149
CD164L2	1.5849306278769	-0.137985121694645	3.50345403458276	-0.0393854522801175	0.968583078309379	0.999928512909149
GPR3	3.54563099576393	-2.25727416971147	2.04898108269991	-1.10165691073004	0.270610856493034	0.999928512909149
WASF2	415.003452716316	-0.123179414199168	0.289037162030503	-0.426171546017909	0.669982849519168	0.999928512909149
AHDC1	224.877247698141	-0.401604474270939	0.348887623436554	-1.15109980203689	0.24969117944637	0.999928512909149
FGR	45.8424429739897	0.328172101232535	0.72063693507025	0.45539173092834	0.648827443175107	0.999928512909149
LINC02574	0.700938966544168	-1.08938724884996	3.90563723602844	-0.278926890290952	0.780300931705132	0.999928512909149
FAM76A	116.715998676773	0.969149916344815	0.464339534109519	2.08715787727054	0.0368738657175706	0.999928512909149
STX12	146.815941713006	-0.450677871071434	0.248535327242815	-1.81333525527793	0.0697801288307923	0.999928512909149
PPP1R8	118.352448709849	-0.559037295426546	0.488773048219322	-1.14375638645217	0.252724681713845	0.999928512909149
THEMIS2	26.5134836033329	-0.383116481691706	0.452251456939633	-0.847131558810753	0.396921796390233	0.999928512909149
RPA2	73.1191518554512	-1.42048486531619	0.502248686301015	-2.82825003640695	0.0046803235567252	0.999928512909149
SMPDL3B	26.3727086405028	-0.980541039348158	0.84807230121539	-1.15619981685869	0.247599434729445	0.999928512909149
XKR8	43.6147952178344	-1.32547499202917	0.622223302677708	-2.13022396674161	0.0331531272932484	0.999928512909149
EYA3	87.0432348824407	-0.151272003321485	0.552666431258411	-0.273713029714942	0.784305163761266	0.999928512909149
RN7SL559P	19.8121625388192	0.137226360210881	0.626256915147311	0.219121508907574	0.826555396201427	0.999928512909149
SPCS2P4	0.83167386898963	-0.343390533336042	3.92325354645404	-0.0875269796535094	0.930252641058066	0.999928512909149
PTAFR	56.0103791108573	-1.26409837727396	0.557311654006112	-2.26820732742132	0.0233165730651371	0.999928512909149
DNAJC8	471.93625277011	-0.414142558381026	0.27245501184734	-1.52004015478737	0.128500883872314	0.999928512909149
ATP5IF1	474.36064533684	-0.093676581860815	0.32693533378691	-0.286529390310169	0.774472686424416	0.999928512909149
SESN2	166.392438997567	-0.462320538834265	0.44617431717887	-1.03618814672589	0.300114375540903	0.999928512909149
MED18	47.4176283563351	-0.0127776182527881	0.399666839448427	-0.0319706740504722	0.974495437654874	0.999928512909149
PHACTR4	439.92959156879	-0.153762972445908	0.241730441135608	-0.636092714362144	0.524715993910541	0.999928512909149
RNU6ATAC27P	20.8908821263398	-1.38704804519285	0.940778862655068	-1.47436140442008	0.140384310342067	0.999928512909149
RCC1	15.7399112782085	0.295374344276678	0.70802867709364	0.417178503968439	0.67654784707942	0.999928512909149
SNHG3	141.054251181249	-0.213178713174776	0.42398219378191	-0.502801099435871	0.615104120587621	0.999928512909149
SNORA73B	0.374824009936033	0.111487404399333	3.9197757267288	0.0284422916441635	0.977309393978236	0.999928512909149
PRDX3P2	0.617096804243618	0.452861736491423	3.87837860886308	0.116765736964545	0.907045695912934	0.999928512909149
TRNAU1AP	69.6489199500034	-0.0883754162747382	0.367271539529657	-0.240626911597657	0.809844290493161	0.999928512909149
SNHG12	70.1561177610882	-0.270625953971374	0.512535774919995	-0.528013784039987	0.59748976889996	0.999928512909149
TAF12	69.0109707154602	-0.424097642513124	0.470062537259964	-0.902215362630739	0.366942475548694	0.999928512909149
RAB42	7.69590379881742	-0.261128160092516	1.06150570334599	-0.24599788702916	0.805683868160745	0.999928512909149
TAF12-DT	2.66435446612027	-0.801818670703691	1.50430440106008	-0.533016236699599	0.594022340812072	0.999928512909149
GMEB1	120.853796272777	-0.229352572060301	0.546231354545867	-0.419881740862319	0.674571847139193	0.999928512909149
YTHDF2	205.941732098991	-0.641305068783836	0.493483120861344	-1.29954813381353	0.193755886006925	0.999928512909149
OPRD1	21.937267484292	0.627765948201706	1.10747477625221	0.566844466043843	0.570819857034779	0.999928512909149
EPB41	207.089717138076	0.243286075228529	0.316706309116622	0.768175651148594	0.442382837140283	0.999928512909149
Metazoa_SRP	282.078097267624	0.460866385104636	0.390902661393997	1.17897991142128	0.238406175112698	0.999928512909149
SRSF4	715.693474494848	0.469778177204184	0.298948624431433	1.57143448342554	0.116081761430927	0.999928512909149
MECR	64.2503587198795	-0.805602417381276	0.481983641478469	-1.67143103635243	0.0946365698620425	0.999928512909149
PTPRU	54.6640617260665	-0.0360519570097252	0.561147716813327	-0.0642468211658399	0.948773696475883	0.999928512909149
MATN1-AS1	7.54895120164404	0.0425169264694709	1.18402772079093	0.0359087255499977	0.971355138373157	0.999928512909149
LAPTM5	186.532641307963	-0.776385191839681	0.423683471728975	-1.83246513882497	0.066882150986468	0.999928512909149
SDC3	134.636054428376	0.251721287282294	0.404717849601932	0.621967347202203	0.533963339100046	0.999928512909149
RN7SL371P	2.87325683311245	-0.175481198720352	1.61552505811324	-0.108621774598343	0.913502489310064	0.999928512909149
PUM1	552.758950791827	0.0869526134851505	0.205749033686651	0.422614930078245	0.672576231787814	0.999928512909149
NKAIN1	5.8700680053843	0.25490531930613	1.89030663109591	0.13484866164721	0.892731530747231	0.999928512909149
SNRNP40	46.2247608597001	-0.240581191870778	0.517071432585718	-0.465276510573604	0.641733453846576	0.999928512909149
ZCCHC17	66.728071453517	-0.582866268073953	0.453813362349798	-1.28437440681767	0.199010983465166	0.999928512909149
FABP3	16.0236751475688	0.376592394007572	1.16602186374749	0.322971983387375	0.746716459988326	0.999928512909149
SERINC2	616.875694457894	-0.184543550995664	0.287726000738994	-0.641386425007415	0.521271650541106	0.999928512909149
LINC01226	3.39829953707749	-0.487716393602707	1.55379398714192	-0.313887424998871	0.753606541468873	0.999928512909149
TINAGL1	316.353129233381	-0.602373837805253	0.524667348835239	-1.14810620318288	0.250924723695733	0.999928512909149
PEF1	74.4022327399339	-0.186375833719513	0.410522029135787	-0.453997156040234	0.649830873739799	0.999928512909149
PEF1-AS1	8.71128853096853	1.04685047328914	1.11461768111073	0.939201388090259	0.347627356490796	0.999928512909149
COL16A1	36.5933838324782	0.462373326283185	0.519315133315647	0.890352113043754	0.373276846910151	0.999928512909149
ADGRB2	13.7002681739062	1.20282795339434	0.942632394174383	1.27603078445851	0.201944637084897	0.999928512909149
SPOCD1	34.6848377818914	2.42663710800526	0.859066215596728	2.82473814468383	0.00473192697628134	0.999928512909149
PTP4A2	1631.683476408	0.203410925124918	0.3424926774296	0.593913209040007	0.552570163797687	0.999928512909149
KHDRBS1	670.846849658912	-0.0587346622892446	0.275276206804093	-0.213366287523151	0.831041273706369	0.999928512909149
TMEM39B	39.0443430999678	-0.533319971754785	0.60151756806496	-0.886624098894464	0.375281314853056	0.999928512909149
KPNA6	409.501304150383	0.245383078048652	0.239756238808272	1.02346900029942	0.306086149691227	0.999928512909149
TXLNA	188.872061881207	0.0722106282392004	0.378518504178304	0.190771725667565	0.848704441474319	0.999928512909149
CCDC28B	30.111856747322	-0.063222017201775	0.681545570600813	-0.0927627145255188	0.926092072744119	0.999928512909149
IQCC	6.32413447481198	-0.327004424796602	1.19736484435019	-0.27310341233049	0.784773723745032	0.999928512909149
TMEM234	20.6769782756048	-0.104493799872386	0.555684242078624	-0.188045281762015	0.850841154586667	0.999928512909149
EIF3I	347.855100879208	0.0664965367907714	0.240096978061862	0.27695699182702	0.781813130333547	0.999928512909149
MTMR9LP	33.8136869895706	-0.539234597097535	0.632211055223249	-0.85293446332905	0.393695648669456	0.999928512909149
FAM167B	19.1159499600681	-0.477528757381242	0.863024750739901	-0.553319886795646	0.580044385830832	0.999928512909149
LCK	18.2466334674396	-0.456948994234673	0.866967821918708	-0.527065691115718	0.598147971016264	0.999928512909149
HDAC1	445.145080939075	-0.289392036243383	0.312797875265614	-0.925172640631411	0.354876112521751	0.999928512909149
MARCKSL1	111.397658234769	0.0925996457841943	0.620739527989123	0.149176331792772	0.881414495498189	0.999928512909149
TSSK3	0.626560195210159	0.143849653094133	3.91000725870407	0.036790124308314	0.970652348379543	0.999928512909149
FAM229A	39.6810801705259	-0.259712462082338	0.364567442185365	-0.712385232552629	0.476226257570692	0.999928512909149
BSDC1	256.658118016311	0.115146431083639	0.293328800836134	0.392550716995446	0.694651345433165	0.999928512909149
ZBTB8B	2.25759830059825	-0.228902661909442	1.40304263569868	-0.163147331439044	0.870402433895929	0.999928512909149
ZBTB8A	134.167043766066	0.990182293741515	0.449382781215611	2.20342731215247	0.0275646449368857	0.999928512909149
ZBTB8OS	149.447479647182	0.0369063709796592	0.294408141008606	0.125357847963112	0.900240257261866	0.999928512909149
RBBP4	196.833084969443	0.160308284255453	0.337198128356984	0.475412734455446	0.634492819553857	0.999928512909149
KIAA1522	221.984196257166	1.12325963832183	0.405362229664299	2.77100222004417	0.00558840457950405	0.999928512909149
YARS1	127.330530848037	-0.192234963370519	0.32079765161853	-0.599240556782851	0.549012481111076	0.999928512909149
S100PBP	210.887440149545	-0.0879775107256993	0.327612891994968	-0.268541052184999	0.788282879799775	0.999928512909149
FNDC5	84.0104672914577	-0.313830209091713	0.826432323983812	-0.379740966058656	0.704137707517747	0.999928512909149
TMEM54	4.14543438072933	-0.82239836731442	1.92966376137706	-0.42618739273392	0.669971303318175	0.999928512909149
RNF19B	20.976943141572	-1.35033038785096	0.710537701898078	-1.90043453604753	0.0573761182940991	0.999928512909149
AK2	300.92490562237	-0.396231132924395	0.356347147390042	-1.11192452591938	0.266170602527931	0.999928512909149
AZIN2	38.0547420855396	-1.07141668918625	0.675419575166373	-1.5862979525317	0.112671736555143	0.999928512909149
TRIM62	65.5207640695946	0.12494675204162	0.500038922161581	0.249874052806723	0.802684749695393	0.999928512909149
ZNF362	146.978305120148	-0.565120720925904	0.38248601371298	-1.47749381850593	0.139543314066268	0.999928512909149
PHC2	243.861632607704	0.376918204001714	0.454266939443515	0.829728450992814	0.40669233176925	0.999928512909149
RN7SKP16	2.36824705160563	1.47359215341876	2.33217493297207	0.631853182445814	0.527482818253268	0.999928512909149
ZSCAN20	5.34041740289228	-1.67136087372694	1.10421711153828	-1.51361616865235	0.130123217893601	0.999928512909149
CSMD2	6.18797548660785	-1.74862857346363	1.06584272403389	-1.64060656796118	0.100879110725629	0.999928512909149
SMIM12	112.011560734494	-0.0896644237707854	0.28646920285047	-0.3129984755031	0.754281820375056	0.999928512909149
GJB5	0.814517115603999	0.287324321852327	3.93788581347046	0.0729641070011392	0.941834679813593	0.999928512909149
GJB3	0.859107814429592	-1.16557153819887	3.59985706947233	-0.323782726843018	0.746102534332496	0.999928512909149
GJA4	82.071002043065	0.245212522276465	0.661641588849293	0.370612317014308	0.710926306756055	0.999928512909149
DLGAP3	4.91137408155707	-3.67704140386544	1.30926791328234	-2.8084713346767	0.00497773137001309	0.999928512909149
ZMYM6	44.8527315197266	-0.304661137189608	0.477500525472301	-0.638033093028044	0.52345213821391	0.999928512909149
ZMYM1	23.1126532696175	-0.416392220694335	0.658781127008653	-0.632064586587444	0.527344674574358	0.999928512909149
SFPQ	924.307257077151	0.472361596388875	0.226896262945426	2.08183947261612	0.0373571349363955	0.999928512909149
ZMYM4	166.645415825486	0.359213136986143	0.35565828399433	1.0099951362074	0.312497620301947	0.999928512909149
SNORA62	15.483239192943	0.845997449482171	0.725013272111487	1.16687167259482	0.243262197196919	0.999928512909149
RPL5P4	303.36791803519	0.370476306681875	0.216785507025359	1.70895329565798	0.0874596010872193	0.999928512909149
KIAA0319L	451.215439677587	-0.146513933901932	0.245628245741125	-0.596486505287131	0.550850266294755	0.999928512909149
NCDN	221.819473143244	-0.344687051678724	0.399868200979216	-0.862001656632457	0.388686606208002	0.999928512909149
TFAP2E-AS1	1.44418578963655	1.55385989979978	2.24224097229237	0.692994160307034	0.488313216271578	0.999928512909149
TFAP2E	1.585230966693	-0.948561626910802	2.3940193726406	-0.396221366356172	0.691941730368398	0.999928512909149
PSMB2	323.435305737705	0.159851483440164	0.344628523475807	0.463837066728998	0.64276448445705	0.999928512909149
C1orf216	20.5139545907216	-0.0656170864447016	0.723159618820351	-0.0907366572150959	0.927701842513247	0.999928512909149
CLSPN	26.9121624638801	0.343082980554658	0.579455891465769	0.592077819222457	0.553798479164401	0.999928512909149
AGO4	103.611861635442	-0.512711599954598	0.413756099466443	-1.23916384704845	0.215284826206233	0.999928512909149
AGO1	132.750562624658	0.405812903372186	0.369282458806696	1.09892277224197	0.271801752816213	0.999928512909149
AGO3	319.443107838098	0.131531720104394	0.312026720777108	0.421539923814254	0.673360864478345	0.999928512909149
TEKT2	0.847367156711798	-0.349514363613373	3.91666780985142	-0.0892376838123098	0.928893017477266	0.999928512909149
ADPRS	48.1861722380835	-0.571470868850097	0.437520217272709	-1.3061587700161	0.19149857054978	0.999928512909149
COL8A2	31.0047450778296	-1.90152597735804	0.897649842632	-2.11833822839268	0.0341464332544794	0.999928512909149
TRAPPC3	182.18639836976	-0.754501101066328	0.386662593368283	-1.95131650696733	0.0510194066382798	0.999928512909149
MAP7D1	279.494200878618	-0.396144256995489	0.344273365832653	-1.15066774345841	0.249868951671737	0.999928512909149
THRAP3	378.727848459711	-0.248222879416495	0.306957954006614	-0.808654332544668	0.418714003110121	0.999928512909149
SH3D21	61.1994259775492	-0.223502443179476	0.49635412598046	-0.450288275005243	0.652502592236456	0.999928512909149
STK40	61.4248111030188	-0.443084490592725	0.463541997382718	-0.955866983130976	0.339139441674324	0.999928512909149
LSM10	83.1246044234658	-0.505313768735943	0.464049621806951	-1.08892184152271	0.276188353611203	0.999928512909149
OSCP1	19.2742134571677	0.636578747621145	0.815850731687689	0.780263745433312	0.435235647925385	0.999928512909149
SNORA63C	0.557415885921215	0.466854249147599	3.93939612707173	0.118509089740773	0.905664293279504	0.999928512909149
MRPS15	227.377629531042	-0.491313982441626	0.288419764366335	-1.70346849676219	0.088480428676533	0.999928512909149
CSF3R	152.970651705169	0.073843201945439	0.450276999296177	0.163995056511575	0.869735035457341	0.999928512909149
GRIK3	8.80534441796494	0.90687031568219	1.37209381977324	0.660938998932352	0.508651434576001	0.999928512909149
ZC3H12A-DT	29.4435126450702	-0.0215860789535936	0.898079490337014	-0.0240358222026574	0.980824034968219	0.999928512909149
ZC3H12A	114.346417455679	0.060669873412162	0.385039775168246	0.157567808119698	0.874797372029954	0.999928512909149
MEAF6	238.760023037088	0.222951520142527	0.271063570135017	0.822506395940533	0.410788748011789	0.999928512909149
SNIP1	71.1036324011165	-0.0698988726732414	0.532538197232273	-0.131256073341823	0.895572739480695	0.999928512909149
DNALI1	40.4496985911379	0.137384560498892	0.412752613785162	0.33284964385568	0.739247782373724	0.999928512909149
GNL2	135.796398867339	-0.18677520899495	0.493509355821982	-0.378463359998231	0.705086407591939	0.999928512909149
RSPO1	0.732234313155921	-0.433556189556899	3.91700812320221	-0.110685547724231	0.911865706799088	0.999928512909149
C1orf109	25.214462382217	0.348875235240195	0.641787772095457	0.5435990687406	0.58671740076588	0.999928512909149
CDCA8	17.7936723260971	1.64848500491165	0.854347980465313	1.9295240845701	0.0536658330714302	0.999928512909149
EPHA10	11.9267767019236	-0.800460165992858	1.18845938424626	-0.673527574104284	0.500611712419625	0.999928512909149
MANEAL	21.9584609581588	-0.571680010137712	0.671986701071431	-0.850731136830851	0.394918722587994	0.999928512909149
YRDC	37.199971390967	-0.379636022114149	0.592434938415418	-0.64080626832975	0.521648559841956	0.999928512909149
C1orf122	132.78125098156	0.0814122905669577	0.263947901111403	0.308440757528875	0.757746972653767	0.999928512909149
MTF1	135.259213372295	0.127457643535601	0.346275997711297	0.368081080923973	0.712812777366592	0.999928512909149
INPP5B	34.5683656553157	0.429815515818062	0.643488530089949	0.667945885155064	0.504168136124532	0.999928512909149
SNORA63	2.91919451513899	-0.741948976515138	2.18053087757249	-0.340260706301543	0.733660205409615	0.999928512909149
SF3A3	182.253309887328	0.075832022422209	0.350372491003874	0.216432580665617	0.828650572351289	0.999928512909149
RNU6-510P	0.778793275024427	-0.571122297513281	3.91994612702777	-0.145696465973201	0.884161011344311	0.999928512909149
FHL3	23.8512295490344	-0.734502122662712	0.78012526543034	-0.941518183310649	0.346439375501689	0.999928512909149
UTP11	102.463499319376	-0.83370100992448	0.359444101873091	-2.31941769410042	0.0203723991589393	0.999928512909149
POU3F1	3.32146411086394	0.487377878656982	2.99491715731099	0.162735011707161	0.870727079073434	0.999928512909149
HSPA5P1	11.9187879105078	0.794356570127766	0.844852812463731	0.940230722332912	0.347099226200145	0.999928512909149
RRAGC	49.2092675252549	-0.238879877169434	0.491404788381888	-0.486116299265264	0.626884711235659	0.999928512909149
RRAGC-DT	3.86309346802755	-1.37765954743371	1.70633663862019	-0.807378518548216	0.419448439239821	0.999928512909149
MYCBP	71.897325422904	0.568636768615612	0.540507298896885	1.05204271945288	0.292779950434223	0.999928512909149
RHBDL2	11.1800316854735	-0.827078851051292	1.0436189674727	-0.792510367125853	0.428063149277834	0.999928512909149
AKIRIN1	194.212549308539	-0.00584262862117251	0.345081754046889	-0.0169311432802634	0.986491547579982	0.999928512909149
NDUFS5	518.204449490973	-0.322467583966361	0.300549394570924	-1.07292707884748	0.283303835329596	0.999928512909149
MACF1	1661.66353084749	0.174754007676114	0.227027636983073	0.769747727626409	0.441449552544609	0.999928512909149
BMP8A	47.8733493999536	-0.153251691992088	0.450415852442567	-0.340244889608163	0.733672115531169	0.999928512909149
PPIEL	16.8912291483459	-0.123674001775054	0.694189948796628	-0.178155851996189	0.858600579997603	0.999928512909149
PABPC4	570.834830251364	0.377145818866266	0.322884070740787	1.16805334496987	0.24278524784974	0.999928512909149
PABPC4-AS1	1.91589073517683	-2.30504137555781	2.64642369664824	-0.871002394090258	0.383752845886521	0.999928512909149
HEYL	87.5662206334791	0.450561891483946	0.425919200115332	1.05785766728042	0.290120337323588	0.999928512909149
NT5C1A	3.01782483751605	1.04244473876309	2.66118780778661	0.3917215972931	0.695263930476242	0.999928512909149
HPCAL4	0.96955341048718	-0.0907037812679375	3.53876118130338	-0.0256315067959827	0.979551255531271	0.999928512909149
PPIE	203.772708080775	0.773967322650223	0.483221048140621	1.60168379591154	0.109225550194679	0.999928512909149
BMP8B	5.37937666948358	-0.0314244720058981	1.28404604222621	-0.0244730102912947	0.980475311932811	0.999928512909149
LINC02811	4.21650100468619	-0.722526342325037	1.28004450777565	-0.564454077913728	0.572445144474791	0.999928512909149
TRIT1	76.3798762344107	-0.172480912417981	0.402131722423482	-0.428916453988035	0.667984025528667	0.999928512909149
MYCL	37.6714330562001	0.203425379387782	0.533564239855202	0.38125752101188	0.703012170790692	0.999928512909149
MFSD2A	167.638810978252	0.285104179786286	0.628076624953101	0.453932161235224	0.649877654594674	0.999928512909149
CAP1	720.378346998072	0.116562920181982	0.335566938857004	0.347361157148002	0.728320010788912	0.999928512909149
PPT1	347.340383905212	0.0504670241476022	0.3989987160709	0.126484176802801	0.899348673532028	0.999928512909149
RLF	173.786278888617	-0.25297297767437	0.437084438249336	-0.578773700312023	0.562741879071123	0.999928512909149
RNU6-1237P	1.30731062362145	-1.03579919478245	3.60428247913714	-0.287380137594104	0.773821267970394	0.999928512909149
TMCO2	0.394429378837042	0.431254223764325	3.9040984110194	0.110461924460485	0.912043044911039	0.999928512909149
ZMPSTE24-DT	9.74438426337687	1.03111864228578	0.942701046488066	1.09379176582767	0.274046316294004	0.999928512909149
ZMPSTE24	188.537231736664	-0.692966262702805	0.414402586842397	-1.67220544635825	0.0944838168933618	0.999928512909149
COL9A2	69.4539441920012	-0.793525276627996	0.906837634328796	-0.8750466969926	0.381548497923621	0.999928512909149
SMAP2	200.274759704045	-0.641872752519001	0.312830921309979	-2.05182003694251	0.0401871552766202	0.999928512909149
ZFP69B	3.72781475232265	0.633656709181808	1.43597398982391	0.441273110566239	0.659015290290435	0.999928512909149
ZFP69	18.2005122349688	0.214604998751439	0.858705755501026	0.249916804885306	0.802651687099808	0.999928512909149
EXO5-DT	4.720831398548	0.184694523608524	1.20686408786929	0.153036721752656	0.878369316591683	0.999928512909149
EXO5	0.663176263268602	-0.0780465850895662	3.87738850322136	-0.020128647161543	0.983940747641581	0.999928512909149
ZNF684	15.0478692057082	-1.23534536829998	1.03555506138238	-1.19293064595801	0.232896535891386	0.999928512909149
RIMS3	9.44920483336539	-1.2182923070277	1.38426972592181	-0.880097486937686	0.378806500420468	0.999928512909149
NFYC-AS1	7.26034232820184	0.583747089167395	1.25304198098429	0.46586395190754	0.64131288541705	0.999928512909149
NFYC	95.1460718647147	-1.21269164186692	0.490291198314446	-2.47341099745617	0.0133830134440652	0.999928512909149
KCNQ4	2.91844490319898	0.933035649534452	1.98330477639685	0.470444916302543	0.638037180066613	0.999928512909149
CITED4	166.107647128892	0.104879260487683	0.494525399425328	0.212080634502413	0.832044127493466	0.999928512909149
CTPS1	230.800096763407	0.463570473276403	0.435279895680235	1.06499399093992	0.286878649035003	0.999928512909149
SLFNL1-AS1	40.2260154617643	0.148055360055177	0.50511093859328	0.293114539288156	0.76943460386355	0.999928512909149
SLFNL1	0.402103908958496	-0.256129582677475	3.90789810545039	-0.0655415202152401	0.947742849032042	0.999928512909149
SCMH1	48.0967336290431	-0.696630044601604	0.498289072501711	-1.39804399302618	0.162099856752248	0.999928512909149
SCMH1-DT	1.83893594534373	0.739241907237423	3.90981596884873	0.189073325478052	0.850035347578533	0.999928512909149
FOXO6	35.5536630656281	-0.170529758340284	0.745507205715522	-0.228743273080256	0.819068459271315	0.999928512909149
FOXO6-AS1	3.83200310213579	-1.1402085231391	1.42047858307887	-0.802693216723985	0.422152074576852	0.999928512909149
EDN2	12.9897226980012	-1.09304162537826	1.44312190686688	-0.757414616310085	0.448801502103887	0.999928512909149
HIVEP3	134.287904657134	-0.527999137842604	0.402519751324688	-1.3117347312895	0.189609653828042	0.999928512909149
GUCA2B	2.4429675154858	0.116717583450759	2.60073301613229	0.0448787256234158	0.964203974249042	0.999928512909149
FOXJ3	101.998592607687	-0.394619560673383	0.434510433649051	-0.90819352106079	0.363775986547935	0.999928512909149
RIMKLA	14.8727883061332	-1.83086383885793	0.918940938046922	-1.99236290718441	0.0463312540876417	0.999928512909149
ZMYND12	5.84547255192536	-0.461628028958921	1.23452273976629	-0.373932382198414	0.708454623701785	0.999928512909149
PPCS	298.947798318372	-0.116751952176077	0.438367352274735	-0.266333593435367	0.789982303281049	0.999928512909149
CCDC30	134.071761265001	0.784625558603752	0.458243206800064	1.71224700543372	0.0868511583030133	0.999928512909149
RPS3AP11	0.370874823232631	-0.624780118983983	3.91226779823767	-0.159697687174028	0.873119222887986	0.999928512909149
PPIH	122.050242365793	-0.383119451663455	0.49875698659295	-0.768148541197539	0.442398941225862	0.999928512909149
YBX1	561.95596187344	-0.0939549152728605	0.307360715533505	-0.305682901309548	0.759846093311397	0.999928512909149
CLDN19	0.734225685722375	-0.292353654449142	3.76191633719077	-0.0777140234509998	0.938055538743659	0.999928512909149
P3H1	48.936814161989	-0.939426944318764	0.563632307569553	-1.66673721804501	0.0955666688723435	0.999928512909149
C1orf50	38.3290183303843	-0.741140391203777	0.57240306781527	-1.29478759440011	0.195393512678293	0.999928512909149
TMEM269	11.1215047518825	1.63526887828871	1.4205581999154	1.15114528808893	0.249672469171694	0.999928512909149
SVBP	95.4621354399293	0.122407477372905	0.432095856531924	0.283287783306623	0.776956241393992	0.999928512909149
ERMAP	26.9589501532817	-0.0398065358376207	0.531949130143279	-0.0748314708718461	0.940348801873884	0.999928512909149
ZNF691-DT	10.6706443919331	-2.05283247911454	1.17331239423929	-1.74960435873131	0.0801866071011006	0.999928512909149
ZNF691	40.4707260023658	0.00963136862065036	0.601585660238561	0.0160099704119128	0.987226437476542	0.999928512909149
SLC2A1	83.0590968840718	0.926854230066667	0.561208470595517	1.65153285922992	0.0986298168632022	0.999928512909149
SLC2A1-DT	18.1853138793903	2.29760497476582	0.8903710621546	2.58050275039922	0.00986565704218307	0.999928512909149
FAM183A	2.07347046723913	-0.610220190900233	2.46624594942337	-0.247428765587191	0.804576414405128	0.999928512909149
EBNA1BP2	314.941816076697	-0.583259189410183	0.290948501677419	-2.00468188028978	0.0449970668401829	0.999928512909149
CFAP57	45.1967651536503	0.559136979691629	0.812756251698041	0.687951619595	0.491483248491044	0.999928512909149
TMEM125	63.2600030833274	0.41407620436339	0.632679749332042	0.654479939970507	0.512802646923657	0.999928512909149
C1orf210	24.3908835907138	-0.38584287958933	0.598634111768356	-0.644538745795084	0.519226141044788	0.999928512909149
TIE1	153.350134492448	-0.674837429528551	0.359226953410001	-1.87858239233605	0.0603015372206662	0.999928512909149
MPL	6.06256612845047	0.166074716312728	0.99964746730147	0.166133283727556	0.868052061478545	0.999928512909149
CDC20-DT	5.97903590215882	-1.65146601882534	1.48701073741857	-1.11059454869322	0.266742910284657	0.999928512909149
CDC20	6.04345148710762	1.21319064365534	1.02809489581531	1.18003760994576	0.237985256780057	0.999928512909149
ELOVL1	132.290306274161	-0.266386730165148	0.278233169274079	-0.957422620962703	0.338353985296522	0.999928512909149
MED8	67.6296283444596	-0.697182641260406	0.435892543155304	-1.59943695346036	0.109723546856538	0.999928512909149
MED8-AS1	1.51966215468756	2.67297577241403	2.7335935760227	0.977824866088227	0.32816095035908	0.999928512909149
SZT2	79.1786542057461	-0.249332140812495	0.51042367448761	-0.488480752901572	0.625209355507699	0.999928512909149
PTPRF	1062.75350512172	-0.0465155203217069	0.29314958002401	-0.158675036539016	0.873924906926076	0.999928512909149
KDM4A	73.2872335341557	-0.485154357692727	0.453069125449185	-1.07081752086226	0.284251487267018	0.999928512909149
KDM4A-AS1	12.0623720268801	1.80987832806042	1.00455178571424	1.80167747825324	0.0715961634891967	0.999928512909149
ST3GAL3	54.9764234688309	-0.458639926052147	0.418480111545392	-1.09596588559119	0.273093703975072	0.999928512909149
ARTN	9.68679120755357	0.928309028456578	1.49674653634232	0.620217923286555	0.535114322929981	0.999928512909149
LINC02918	11.2526430641406	-0.288801498601242	1.07122048911128	-0.269600424503495	0.787467673726262	0.999928512909149
IPO13	33.7800221770275	-1.13397758515128	0.604963029826788	-1.87445765979444	0.0608673726012419	0.999928512909149
DPH2	27.3058401769078	-2.12298496685379	0.707491911241513	-3.00071977236935	0.00269342310284407	0.999928512909149
ATP6V0B	472.135177872463	0.10231284233187	0.223821031957378	0.457118982238242	0.647585527135235	0.999928512909149
B4GALT2	91.7184852262716	0.59049107004986	0.545565231751731	1.08234732655869	0.279098224027169	0.999928512909149
CCDC24	20.038362014239	0.225676106054359	0.977385329861714	0.230897783258409	0.817394212912863	0.999928512909149
SLC6A9	9.94042993825973	-0.966570151372589	1.31306681734925	-0.736116501157075	0.461659801437046	0.999928512909149
DMAP1	61.3375324660465	0.635328128057364	0.450706755525981	1.40962637073395	0.158650036101476	0.999928512909149
ERI3	83.3771395483033	0.59957039793241	0.352072092793484	1.70297620914845	0.0885725207247725	0.999928512909149
RNF220	216.331213263139	-0.555741562881775	0.502556152290918	-1.10582978707635	0.26880019963415	0.999928512909149
TMEM53	72.8475415255525	-0.0130523131602526	0.524597264645472	-0.0248806351841606	0.980150173337373	0.999928512909149
ARMH1	11.5471619415724	-0.249141494701576	0.90817323110406	-0.274332568026362	0.783829058518969	0.999928512909149
RNU5F-1	2.03241323183946	-0.371929678441829	2.18194526899376	-0.170457840408321	0.864650087566074	0.999928512909149
KIF2C	10.7641902641884	0.826458321645292	0.976856241510863	0.846038840236146	0.397531077259262	0.999928512909149
RPS8	4958.24168069379	0.115275883412264	0.210213241010164	0.548375938919519	0.583433794267264	0.999928512909149
SNORD46	11.4848165931168	-0.0242256480962434	0.816807675099432	-0.0296589378806882	0.976339060327202	0.999928512909149
RPS15AP11	28.687966583706	-0.506128650347232	0.531627162556324	-0.952036852130574	0.341078292555232	0.999928512909149
BEST4	2.39723193212902	-1.22314044444241	2.30533695057275	-0.53056905375092	0.595717445167871	0.999928512909149
PLK3	21.3691960740643	-1.30122223898727	0.960055853062405	-1.35536097700629	0.17530257615106	0.999928512909149
BTBD19	26.8773379650891	0.287814341071137	0.723604302606649	0.397751008436986	0.690813733561097	0.999928512909149
PTCH2	8.23862991338223	-1.02445898820858	0.989882552036284	-1.03492983698032	0.300701679243487	0.999928512909149
EIF2B3	58.1079762368	0.00105483284079951	0.357173827439744	0.00295327585551454	0.997643630216406	0.999928512909149
CCNB1IP1P1	1.35236146889901	1.71944766432204	3.75351237257044	0.458090314790821	0.64688755686896	0.999928512909149
MRPS17P1	0.333920802654263	-0.751268389226663	3.89639674867684	-0.192811060496286	0.847106941004213	0.999928512909149
HECTD3	101.831435882994	0.137009397126993	0.359109401902108	0.381525508386274	0.702813347037491	0.999928512909149
UROD	88.7752610389112	-0.786762646217452	0.398453467196423	-1.97454084601956	0.0483202777271885	0.999928512909149
ZSWIM5	16.5702693220842	-0.186787601626452	0.887762446616855	-0.21040268411699	0.833353397920161	0.999928512909149
LINC01144	4.06214898763791	-0.602488624359241	1.45038443949661	-0.415399261018237	0.677849647553626	0.999928512909149
HPDL	0.791189330495295	-0.0895870771408679	3.91240196556551	-0.0228982292538846	0.981731452877095	0.999928512909149
MUTYH	4.40376266165671	-0.777172803532425	1.81505821312876	-0.428180648924064	0.66851960373531	0.999928512909149
TOE1	2.435491241504	1.29261027213052	1.79629419931146	0.719598311137448	0.471772352165175	0.999928512909149
TESK2	2.03450723449381	0.949353312917894	1.72548829627264	0.550194003035933	0.58218631637831	0.999928512909149
CCDC163	6.72911161535232	-0.416371130077647	1.23783657067507	-0.33637003457619	0.736591843279034	0.999928512909149
MMACHC	140.468879155156	0.224544171329208	0.4462505613226	0.503179582931399	0.614838018115478	0.999928512909149
PRDX1	9.77393964615806	0.659369597481817	1.10826944247335	0.594954234243153	0.551874063210105	0.999928512909149
AKR1A1	341.99522536672	-0.311359909689423	0.316121301797837	-0.984938085218126	0.32465448443353	0.999928512909149
NASP	339.946539565897	0.517324860088213	0.337217087479696	1.53410037419697	0.125004961287393	0.999928512909149
CCDC17	7.78108115598628	-0.188515726088925	1.0083497241192	-0.186954705872107	0.851696146192173	0.999928512909149
GPBP1L1	254.840745451861	-0.241620184852936	0.309786145041828	-0.779958008839652	0.435415591995628	0.999928512909149
RPS15AP10	40.0939362500896	-0.530977349441872	0.620880502084671	-0.85520055414699	0.392440129491001	0.999928512909149
TMEM69	18.8763656727414	-1.00780821935213	0.613753174333067	-1.64204155921028	0.100581391608564	0.999928512909149
IPP	97.5485674367433	0.304471530579819	0.354875581208034	0.857966979704171	0.390910696975197	0.999928512909149
MAST2	104.626477988587	-0.506230808874627	0.439027078060475	-1.15307422747372	0.248879918977392	0.999928512909149
TMA16P2	1.10879797858341	0.0158041606742334	3.90140446298873	0.0040508900894952	0.996767866179815	0.999928512909149
PIK3R3	123.50954060513	-0.0184070844505329	0.459408828135569	-0.0400668931967087	0.968039795998215	0.999928512909149
TSPAN1	105.199165829291	-0.835040616557963	0.640213826920149	-1.30431518571703	0.192126139726783	0.999928512909149
POMGNT1	119.787905892781	-0.175046679454919	0.27754993775202	-0.630685349356179	0.528246280305166	0.999928512909149
LURAP1	0.821285182541378	-1.14810592231064	3.67394476638225	-0.312499505386193	0.754660938897562	0.999928512909149
RAD54L	0.88247313128433	-0.3384021866964	3.90834602727695	-0.0865845000249822	0.931001786813401	0.999928512909149
LRRC41	25.7572600882808	-0.9441487190797	0.659726704859247	-1.43112096588713	0.152395549452941	0.999928512909149
UQCRH	382.599127826269	0.087579687076853	0.214736989089383	0.407846302810916	0.683386517325206	0.999928512909149
NSUN4	75.7325899601717	-0.14505689376494	0.352364348377846	-0.411667339311505	0.680583267107576	0.999928512909149
FAAH	76.9745003588609	-1.31470888337743	0.483475476726124	-2.71928763022282	0.00654226908800863	0.999928512909149
FAAHP1	5.28647875188852	-1.36441902938298	1.9419147626874	-0.702615302998556	0.482295523127332	0.999928512909149
DMBX1	0.843736884464033	-0.64286714489686	3.13926599838972	-0.204782629196321	0.837741959296606	0.999928512909149
MKNK1-AS1	0.499239446968986	1.14265614680146	3.90365611467113	0.2927143460478	0.769740503400441	0.999928512909149
MKNK1	157.316387846355	0.261024594675542	0.317498720107586	0.822128021766804	0.41100403876026	0.999928512909149
MOB3C	44.546812290784	0.0904707966250316	0.663429741579233	0.1363683159722	0.891530119850995	0.999928512909149
ATPAF1	103.90930716116	-0.135912413200082	0.380734687793469	-0.356974075537368	0.721111213549576	0.999928512909149
EFCAB14	407.028836167334	0.0904461073956231	0.22588436185515	0.400408893527663	0.688855374861808	0.999928512909149
CYP4B1	11.5180074094679	-0.853137952009956	0.985566343763283	-0.86563218946006	0.386691897374332	0.999928512909149
CYP4Z2P	22.4258627860252	-0.735384700277018	1.42461141373822	-0.516200202515117	0.605714588864141	0.999928512909149
CYP4A11	5155.4220007022	-0.209978853462162	0.870031734192286	-0.241346200615431	0.809286806040267	0.999928512909149
CYP4X1	164.091789008686	-0.750301956562883	0.631669926260645	-1.1878069943974	0.234909458136843	0.999928512909149
CYP4Z1	834.783249973196	-0.0611189568129474	1.2794048082729	-0.0477713984016157	0.961898431291231	0.999928512909149
CYP4A22-AS1	5.10423083921985	0.215592492231402	1.19780577940065	0.179989524127424	0.857160792425551	0.999928512909149
CYP4A22	1030.26447503563	-0.0959076685642317	0.857323810748169	-0.11186866311404	0.910927543814122	0.999928512909149
LINC00853	5.7371015519311	-0.142121289633383	0.997962547952138	-0.142411446125931	0.886755021833768	0.999928512909149
PDZK1IP1	82.1076324445221	-0.424603798223021	0.730576766564521	-0.581189845688204	0.561112510584949	0.999928512909149
TAL1	7.50023823968602	-0.633659164731909	1.55268303747943	-0.408105936264087	0.683195902031313	0.999928512909149
STIL	18.1297699689986	-0.491195127918267	0.787978865311211	-0.623360789916961	0.533047458447811	0.999928512909149
CMPK1	276.084755555188	0.293826278412982	0.311961472409367	0.941867199637437	0.346260635045727	0.999928512909149
FOXD2-AS1	0.909421744594981	-0.788687951056957	3.66878179753845	-0.214972706086288	0.82978859845647	0.999928512909149
FOXD2	13.4414370180011	-0.706237544685927	0.721055923772171	-0.979449057142861	0.327358147924386	0.999928512909149
TRABD2B	16.3550817753343	-0.557887428288793	0.933064224463698	-0.597908925947142	0.549900703723961	0.999928512909149
SLC5A9	13.193257207875	-0.399263005541086	0.762538055627758	-0.523597481587189	0.600558533513114	0.999928512909149
SPATA6	72.0365300993373	0.289743563772626	0.495618032537131	0.584610616949089	0.55880956722584	0.999928512909149
PPP1R8P1	0.615045826469957	0.401722462223175	3.9085065896998	0.102781574753346	0.918136329024325	0.999928512909149
AGBL4	2.51523977490108	0.408826761664194	1.6224303296544	0.251984171025255	0.801053298801962	0.999928512909149
BEND5	9.54005624840855	-0.656279550196867	0.985249124154805	-0.66610518508185	0.505343870567971	0.999928512909149
AGBL4-IT1	0.512961144100845	0.144025682890143	3.92447083620649	0.0366993892683281	0.970724695609768	0.999928512909149
ELAVL4	2.78827915497267	-1.17065010987161	1.4534116585659	-0.80544978635076	0.420560171723967	0.999928512909149
ELAVL4-AS1	0.855575021937611	-0.324523304425273	3.88637159470836	-0.083502901489693	0.933451670396521	0.999928512909149
FAF1	290.678874999686	-0.258479175074609	0.304226789900039	-0.849626606386437	0.395532714750156	0.999928512909149
FAF1-AS1	4.89240838923734	-0.529492448196753	1.38678312714031	-0.381813448573333	0.702599742655088	0.999928512909149
CDKN2C	16.2103851272487	-0.477038476559554	0.76428451304455	-0.624163473703342	0.532520232142349	0.999928512909149
LINC01562	2.33774276567064	0.00773299750402896	1.74689900226229	0.00442669982295169	0.996468016091228	0.999928512909149
RNF11	248.941986521803	-0.578857805245079	0.492276188972453	-1.1758801628276	0.239642766935228	0.999928512909149
TTC39A	158.368662471409	0.441589449008903	0.59549139226406	0.741554713880882	0.45835717010608	0.999928512909149
TTC39A-AS1	3.65849763715296	-0.961709919186196	1.61554512473485	-0.595285086415667	0.551652923072746	0.999928512909149
EPS15	250.171021825017	-0.040692863636051	0.27526667409	-0.147830694618507	0.882476384674103	0.999928512909149
RNU6-877P	1.57759812829893	-1.29109579947414	2.81444748765973	-0.458738635250826	0.6464218660994	0.999928512909149
EPS15-AS1	6.5612959762511	-0.916730633172324	1.41253265595107	-0.648997833296167	0.516339776682082	0.999928512909149
CALR4P	2.12966934553184	0.460426340559657	2.47151803994137	0.186292931355896	0.85221505039865	0.999928512909149
OSBPL9	322.305518620956	-0.0934542367731535	0.315299063265595	-0.296398713669605	0.766925607562614	0.999928512909149
NRDC	225.730413066271	0.582569579738801	0.328581982014287	1.77298090469693	0.0762318710812432	0.999928512909149
RAB3B	82.5489457929445	0.0449820117675043	0.629663727389356	0.0714381499375927	0.943049047896628	0.999928512909149
TXNDC12	0.215483812749443	-0.186658023017979	3.91510289794464	-0.0476764028643974	0.961974140498049	0.999928512909149
KTI12	12.1176568974701	-0.620782190624408	1.0234146807478	-0.60657932928108	0.544130121580513	0.999928512909149
BTF3L4	89.7216595752844	0.209266887185403	0.374526516520431	0.558750523539999	0.576331993080235	0.999928512909149
ZFYVE9	110.125778447942	-0.0276286119246705	0.329692187207612	-0.083801233382799	0.933214467373536	0.999928512909149
PDCL3P6	0.671706857879707	0.277130439468486	3.90276250617009	0.0710087890386248	0.943390760509313	0.999928512909149
ANAPC10P1	0.594500294445589	0.751063303032205	3.92290361743589	0.191455966364812	0.848168376095109	0.999928512909149
CC2D1B	43.6714261197257	-0.591882655322725	0.595573117916973	-0.993803510462064	0.320318536754036	0.999928512909149
ORC1	2.49042803429688	-1.04911692699324	1.86328649764097	-0.563046492485983	0.573403225595798	0.999928512909149
PRPF38A	195.345445786774	-0.300132365121092	0.388785900197246	-0.771973379098428	0.440130194568666	0.999928512909149
TUT4	256.677347217906	0.261533320329811	0.316173096267691	0.827183980601504	0.408132789947939	0.999928512909149
GPX7	21.0225852415897	0.750894021880956	0.776255323871133	0.967328659514112	0.333379761016288	0.999928512909149
SHISAL2A	9.54969166241814	-1.2475166548074	0.951174550000129	-1.31155386233498	0.189670708884898	0.999928512909149
COA7	54.7243094660508	0.700680731580988	0.447857991304034	1.5645154160157	0.117696575509554	0.999928512909149
ZYG11B	347.845092656857	0.375785884073112	0.343644011196825	1.09353246915127	0.274160081088305	0.999928512909149
RPS13P2	2178.60289086072	0.202793321567748	0.2478184767618	0.81831397003812	0.413177931126401	0.999928512909149
RNU6-969P	10.4351078033494	-0.672295510927935	0.799185372847376	-0.841225995581786	0.400221339979567	0.999928512909149
ZYG11A	20.8706824026988	0.70452975520344	0.885567493855899	0.795568672169535	0.426282781465357	0.999928512909149
ECHDC2	2139.97990441862	0.117179987527084	0.455229775770007	0.257408442426417	0.796863486303844	0.999928512909149
SCP2	1004.94831259533	0.0805730633536015	0.399882879380465	0.201491655452798	0.840314153620338	0.999928512909149
PODN	3.47470808809801	-2.42460583054442	1.82431172985264	-1.32905237129636	0.183830692257575	0.999928512909149
SLC1A7	12.2928972109343	-2.25129050237198	1.21721837302885	-1.84953706931814	0.0643803002509523	0.999928512909149
CPT2	68.4469557281157	0.412339330278087	0.585953803986295	0.70370620938529	0.481615752604424	0.999928512909149
CZIB	50.920285872417	-0.142752443624507	0.564815136404426	-0.252741887431098	0.800467676962239	0.999928512909149
CZIB-DT	1.2278095906112	0.94233159499199	3.87730163700751	0.243037989615706	0.807975968104036	0.999928512909149
MAGOH	190.840859083047	0.0316556172461468	0.433076212408412	0.0730947956483329	0.941730683052891	0.999928512909149
LRP8	16.639556249596	0.476516316184719	0.792965624653409	0.600929348473329	0.5478870446866	0.999928512909149
LINC02812	0.940866630049006	-0.685062462448014	3.89733715239642	-0.175777058966217	0.86046909329132	0.999928512909149
GLIS1	2.51359305176018	-0.294237730164904	2.82961108335065	-0.103985219698986	0.917181077950023	0.999928512909149
NDC1	64.1841810863781	1.00322441978003	0.447237424980828	2.24315847409915	0.0248865970487021	0.999928512909149
YIPF1	118.550810974439	0.519899341925414	0.497532830341808	1.04495484562946	0.296043839399489	0.999928512909149
DIO1	61.7619978686165	0.357635087207214	0.709681662063613	0.503937337435608	0.614305411801567	0.999928512909149
HSPB11	72.5135222296381	-0.500214055738806	0.402568994087209	-1.24255484919548	0.214031916712886	0.999928512909149
LRRC42	69.5018389444717	-0.428013089559542	0.612792762733813	-0.698463029573121	0.48488767071712	0.999928512909149
LDLRAD1	1.06158519154247	1.51931421960079	3.90104716498007	0.389463176256817	0.696933545664282	0.999928512909149
TMEM59	682.476156132559	-0.591227042958839	0.436007321866842	-1.35600255616671	0.175098354748708	0.999928512909149
TCEANC2	54.008816918541	0.802399355127748	0.580479626243876	1.38230407899043	0.166878354078582	0.999928512909149
CYB5RL	45.4597139070375	0.0993720049874454	0.556467076547001	0.178576611583331	0.858270160516349	0.999928512909149
MRPL37	168.820861189982	0.261531072848242	0.450536174211189	0.58048851084186	0.561585232359428	0.999928512909149
SSBP3	486.456934685718	0.516276388967059	0.426618691975376	1.2101588577297	0.226217941809147	0.999928512909149
SSBP3-AS1	49.3119141655794	0.264987142633895	0.695583700363991	0.380956515362897	0.703235515508222	0.999928512909149
ACOT11	55.4320068115969	1.17820588153474	0.511081182395853	2.30532041115568	0.0211486352257805	0.999928512909149
MROH7	6.63323989520712	-1.95340982058048	1.40477239726022	-1.39055253675989	0.164361157581654	0.999928512909149
MROH7-TTC4	0.603708728610893	-0.447072781527739	3.92790382525779	-0.113819686381552	0.909380732532272	0.999928512909149
TTC4	2.19408423846368	-0.149925971413832	2.01889092593471	-0.0742615509772616	0.940802270396785	0.999928512909149
PARS2	24.1891952947903	0.184105417847469	0.634620757120583	0.290103050966686	0.77173740178783	0.999928512909149
TTC22	35.9558524106003	-0.487884263288336	0.528205106671166	-0.923664419609765	0.355661062448416	0.999928512909149
LEXM	3.79908255677801	-0.559328469175599	1.3351971913521	-0.418910759248369	0.675281353555971	0.999928512909149
DHCR24	878.216879137373	0.489298705547839	0.454297493547295	1.07704469537625	0.281460298508339	0.999928512909149
DHCR24-DT	3.35559993523611	0.461367392202484	1.58474678333295	0.291130038599707	0.770951866966329	0.999928512909149
PCSK9	17.4617405547482	-0.21159174292789	1.07254789790268	-0.197279527880897	0.843608798912897	0.999928512909149
USP24	107.796496984324	-0.0744932394680105	0.308854571278349	-0.241191960215071	0.809406341814005	0.999928512909149
LINC01753	0.447154658802611	-0.685781604319856	3.92588035706849	-0.174682247533376	0.861329317706618	0.999928512909149
LINC01767	89.7824743605215	-0.390695685788504	0.692996323646045	-0.563777429197526	0.572905614424548	0.999928512909149
PLPP3	503.949527242847	-0.175093786501009	0.455018626014443	-0.384805756271285	0.700381334040655	0.999928512909149
PRKAA2	99.4543216403767	-1.02581852464348	0.616563374972003	-1.66376818066765	0.0961587650512962	0.999928512909149
FYB2	166.985021741956	0.947709773381262	0.602308791704545	1.57346163036941	0.115611966120189	0.999928512909149
C8A	583.929544988043	0.0466549931626049	0.892202133233768	0.0522919542833919	0.958296064099352	0.999928512909149
C8B	312.205872524666	-0.119429027765025	0.672426161396278	-0.177609133346378	0.85902995121932	0.999928512909149
DAB1	32.3860080294647	-0.693022656225535	0.883758794161643	-0.784176248998975	0.43293669951618	0.999928512909149
RPS20P5	0.492561236146675	1.78179270191982	3.91291166277345	0.455362363242542	0.648848567378581	0.999928512909149
DAB1-AS1	1.17782813162375	-0.455605847000368	3.31720024250603	-0.137346501173584	0.890756916058181	0.999928512909149
RPS26P15	1.12522633692904	-1.04678034869039	3.42068376941807	-0.306014942991492	0.759593268356686	0.999928512909149
OMA1	96.2239861584988	-0.718875043607064	0.495457098121424	-1.45093297953093	0.146798523431515	0.999928512909149
TACSTD2	317.503327211616	-0.523871978408118	0.999856004113225	-0.523947424682159	0.600315108142884	0.999928512909149
MYSM1	181.456947980142	0.380955002265856	0.261250440993252	1.45819850415371	0.144785836000178	0.999928512909149
JUN	961.319979668222	-0.136774206563211	0.357712243993581	-0.382358191143341	0.702195697280743	0.999928512909149
LINC01135	1.54677127449147	-0.428842733136974	2.65540682719079	-0.161497940257485	0.871701233500621	0.999928512909149
LINC02777	1.99234121732697	-0.539129522657653	2.49588615487728	-0.216007257223702	0.828982090658269	0.999928512909149
LINC01358	2.44172563377573	-0.128419314270552	1.92271308579387	-0.0667906799092329	0.946748343196933	0.999928512909149
FGGY-DT	1.55971592197653	-0.244176529363683	3.57732414062485	-0.0682567527473294	0.945581250106389	0.999928512909149
FGGY	80.791747562727	-0.528811460037985	0.505181734675605	-1.04677470252869	0.29520350051226	0.999928512909149
HOOK1	287.634274724919	0.0521173898455968	0.319060978035628	0.163346173406944	0.870245880948852	0.999928512909149
CYP2J2	74.3892168873226	-0.604048247220583	0.685874282232848	-0.880698202087587	0.378481190176567	0.999928512909149
LINC01748	0.944935222681953	-1.92544973618151	3.91174116108852	-0.492223195986135	0.622561568223769	0.999928512909149
NFIA	5132.03760057983	0.353853189644307	0.248016098169516	1.42673476542822	0.153656360766116	0.999928512909149
NFIA-AS2	0.662306574945387	0.226906069474504	3.91835248232979	0.0579085394940247	0.953821481006438	0.999928512909149
NFIA-AS1	0.63157331910986	0.786787971937721	3.91285732434563	0.201077603070871	0.840637894480588	0.999928512909149
TM2D1	440.044759984663	-0.158517724897474	0.207275154464669	-0.764769541756603	0.444408787748469	0.999928512909149
PATJ-DT	20.181528539057	-0.26801521818493	0.80398635049966	-0.333357920838289	0.738864122615616	0.999928512909149
PATJ	551.870528171783	0.265253276482863	0.346045019853711	0.766528229751717	0.443362061369455	0.999928512909149
RNU6-414P	7.78742236860429	-0.288046315411661	0.937972897287603	-0.30709449734062	0.758771445967307	0.999928512909149
RNU6-1177P	1.44201857911862	0.245972694307166	3.89238103938127	0.0631933749081939	0.949612520294468	0.999928512909149
RN7SL180P	30.3809248006456	-0.184928229368	0.561642252898565	-0.329263385034883	0.741956616986593	0.999928512909149
L1TD1	2.1456743086659	-0.866322702610181	2.12413039387555	-0.407848174061266	0.683385143435654	0.999928512909149
KANK4	60.1878889003795	-0.400075660302363	0.795381035659971	-0.502998741943097	0.6149651566635	0.999928512909149
USP1	186.43488804442	0.369184381885422	0.364761120200983	1.01212646150994	0.311477591691799	0.999928512909149
DOCK7	168.172503457768	0.447371431099226	0.344283050934662	1.29942914669978	0.193796694429024	0.999928512909149
ANGPTL3	1284.02044747863	-0.218391085033735	0.703716802608218	-0.310339449369834	0.756302834749106	0.999928512909149
ATG4C	32.2135918667158	0.48473468750392	0.666630169187948	0.7271418395216	0.467139070444065	0.999928512909149
FOXD3-AS1	8.01407482520157	1.02561062063478	1.30316125501828	0.787017429105801	0.431271663393898	0.999928512909149
FOXD3	1.19102623673464	0.9587452388546	3.92165091002271	0.244474906321799	0.806863034289008	0.999928512909149
ALG6	29.820550624461	0.076062434093634	0.549632403525729	0.138387827220004	0.889933916922771	0.999928512909149
ITGB3BP	39.0452709741476	0.399189629250474	0.597216798759732	0.668416611989967	0.503867694489423	0.999928512909149
EFCAB7	11.6711187397557	0.00262791787354618	0.890373284522955	0.00295147880021374	0.997645064052837	0.999928512909149
RN7SL488P	1.64794846031752	0.470485755997824	3.895176846103	0.12078675104791	0.903859944398582	0.999928512909149
DLEU2L	6.97848532285392	0.250441036726912	1.01917362526399	0.245729511163559	0.805891625891904	0.999928512909149
PGM1	319.775710448845	-0.500187045706814	0.557584580984093	-0.897060397229821	0.369686689519301	0.999928512909149
RN7SL130P	17.2872272961011	1.19128419053404	0.984619163370229	1.20989336268494	0.22631981443143	0.999928512909149
ROR1	12.0274483099003	0.321003149100299	0.706550554182813	0.454324389387208	0.649595364262538	0.999928512909149
ROR1-AS1	4.84834387919521	0.643069639872054	1.07909229812446	0.595935714664773	0.551218173054789	0.999928512909149
CACHD1	7.64405700893089	0.487769442314698	1.03574489383765	0.470935888959502	0.637686518223294	0.999928512909149
RAVER2	25.2213907463972	0.805185172487007	0.726745511171002	1.10793277716929	0.26789084871689	0.999928512909149
JAK1	478.423032240244	0.336426030092198	0.266482836855459	1.26246790998655	0.206780466312389	0.999928512909149
LINC01359	8.46761208041082	-0.311419407936926	0.88279734423006	-0.352764323513607	0.724265132124572	0.999928512909149
SLC2A3P2	0.953715387378401	1.01534245901957	3.89174650609761	0.260896350116517	0.794172439584413	0.999928512909149
RNU6-1176P	1.16504132037093	-1.13971062664268	3.89515616464522	-0.292596902015734	0.769830282022653	0.999928512909149
MIR3671	3.80146279646306	-1.02936034444681	1.40796937598565	-0.731095691428804	0.464720705847194	0.999928512909149
AK4	215.10336122953	-0.456422451390014	0.598060135285825	-0.763171501427495	0.445361122390125	0.999928512909149
DNAJC6	6.22659296763267	0.717065046307921	1.76242416446687	0.406862922538758	0.684108669306711	0.999928512909149
LEPROT	485.669629194026	0.178176123586826	0.235519102905006	0.75652514547277	0.449334402031826	0.999928512909149
LEPR	329.521638665579	-0.246105480565763	0.614285354383899	-0.400637063555904	0.688687353620748	0.999928512909149
RN7SL854P	0.427084520457574	-0.102476950770158	3.94061569802518	-0.0260053145556705	0.979253099483375	0.999928512909149
PDE4B	53.4126533044314	0.467001359255673	0.553615698799092	0.843547898422492	0.398922089248811	0.999928512909149
SGIP1	60.4293004756082	0.0833921617340457	0.578068428830518	0.144260017629323	0.885295149305691	0.999928512909149
DYNLT5	5.39535842457777	-0.92298495047517	1.60418787363477	-0.575359635641597	0.565048096995741	0.999928512909149
DNAI4	41.4654542656914	-0.385405643637213	0.603614739966927	-0.638496077246771	0.523150806779361	0.999928512909149
MIER1	293.197115596089	-0.159249697711565	0.262454868960911	-0.606769835675189	0.544003668999939	0.999928512909149
SLC35D1	264.726306100776	-0.075366716132405	0.493620956601728	-0.152681354234346	0.878649565513933	0.999928512909149
IL23R	2.87199223926903	0.656000843627322	1.44573739026595	0.453748272711302	0.650010018223726	0.999928512909149
IL12RB2	18.7774328940729	-0.486900811942477	0.673437756536611	-0.723007890805729	0.469675036331948	0.999928512909149
SERBP1	1635.70142863866	0.205699269269094	0.229510270761964	0.896253002474275	0.370117653595287	0.999928512909149
LINC01702	25.5642064259693	-0.131214850006971	0.80155941875276	-0.163699467484449	0.869967736778749	0.999928512909149
GADD45A	217.141666381798	0.4124772952547	0.364404086912644	1.131922802374	0.257666891185529	0.999928512909149
GNG12	168.202102156006	-0.473337951184221	0.399762956167039	-1.18404655529523	0.236394634401941	0.999928512909149
RNU7-80P	11.6803004761521	-1.18094502016611	0.798991853724507	-1.47804388074937	0.139396033450547	0.999928512909149
GNG12-AS1	3.0179321466881	0.373108466249841	1.78117095626274	0.209473697590881	0.834078466197492	0.999928512909149
DIRAS3	14.0395685275677	0.377518070979871	0.857657161446531	0.440173635748749	0.659811353002767	0.999928512909149
WLS	74.4512778864118	-0.0821005653367614	0.321800871188397	-0.255128474430686	0.798623872279754	0.999928512909149
CTBP2P8	4.67127898222331	1.13928949390813	1.75455991885938	0.649330627960983	0.516124692988869	0.999928512909149
DEPDC1	10.0921136537751	0.272758304048308	1.37693076074325	0.19809151761638	0.842973461296443	0.999928512909149
LINC01707	1.50203078212499	1.72235192869569	2.18938196550897	0.786684076067694	0.431466828070009	0.999928512909149
LRRC7	27.8482355122187	0.377247096724586	0.571105311531398	0.660556099037166	0.508897030737461	0.999928512909149
PIN1P1	2.36554682836349	1.51379613793018	1.69916116920624	0.890907917014928	0.37297857265126	0.999928512909149
LRRC40	56.2305749013276	-0.464005799140239	0.513725141594276	-0.903218008175072	0.366410202151109	0.999928512909149
RN7SL242P	3.17995881331735	0.744687028248044	1.77640714867853	0.419209655175064	0.67506291640006	0.999928512909149
SRSF11	1485.02717304173	0.242528743032217	0.251668523240448	0.963683260462819	0.335204749303393	0.999928512909149
ANKRD13C	50.6021283618914	-0.232125358686867	0.592834445987637	-0.391551739710664	0.695389452262833	0.999928512909149
HHLA3	61.4535202882751	-0.138988069876152	0.592314216267054	-0.234652598332178	0.814478381543542	0.999928512909149
CTH	69.6753858326773	-0.751657996996846	0.670778023068031	-1.12057636229476	0.262468231311047	0.999928512909149
CHORDC1P5	1.0346659920155	0.553414034370002	3.89395458510402	0.142121337646576	0.886984164246648	0.999928512909149
PTGER3	26.6785501471078	-0.601867761499638	0.761167572369431	-0.790716503628879	0.429109443232805	0.999928512909149
ZRANB2-AS1	3.75433167311242	0.0216655295850967	2.0614292906638	0.0105099552447517	0.991614423353059	0.999928512909149
ZRANB2	449.904263227698	0.53643308143742	0.259725846387332	2.06538197448948	0.0388868727496249	0.999928512909149
MIR186	6.29420578585984	0.447401094037302	1.5003602140667	0.298195786480254	0.765553737494734	0.999928512909149
ZRANB2-DT	11.5741277761225	1.03457080106192	0.92001356046068	1.12451690445071	0.260793803233933	0.999928512909149
NEGR1	23.5146641535967	-0.572878491454029	0.850103334018514	-0.67389277106582	0.500379488337978	0.999928512909149
RPL31P12	3.33902299947901	-0.699318128766857	1.8768374252762	-0.372604531084489	0.70944280000315	0.999928512909149
RNU6-1246P	0.676189850932802	0.11469531815674	3.89743910377412	0.0294283797906357	0.976522938802582	0.999928512909149
LINC02797	2.3204684505535	-0.884288431698162	3.89323876824971	-0.227134394866748	0.820319239654967	0.999928512909149
LRRIQ3	6.37254712884379	-0.67328017685798	1.29454252190612	-0.520091202463263	0.603000009850147	0.999928512909149
FPGT-TNNI3K	8.61534906307398	0.376976062222539	0.900514283185128	0.418623079346583	0.675491619722545	0.999928512909149
FPGT	89.4314995042107	0.456814102148632	0.328726495933695	1.38964795293158	0.164635806690061	0.999928512909149
ERICH3	9.55586742722709	-0.0168343715760365	1.33698450250406	-0.0125912989600905	0.98995386241379	0.999928512909149
CRYZ	154.647090608311	-0.210426314104678	0.391363149307595	-0.53767533932862	0.590801207343641	0.999928512909149
TYW3	146.128762810045	-0.0987255144390516	0.369654905320269	-0.26707481225906	0.789411560321148	0.999928512909149
SLC44A5	18.5921805371431	0.59763277530187	1.12163909234702	0.532820921969945	0.594157549550628	0.999928512909149
ACADM	672.540787278777	-0.300118849964869	0.370985625861123	-0.808977030493404	0.418528358530211	0.999928512909149
RABGGTB	57.9896079995399	-0.498756765906622	0.487543298459343	-1.02299994171331	0.306307873373945	0.999928512909149
MSH4	0.697306296100161	-1.93692064918937	3.88089406970025	-0.499091347097492	0.617715033089373	0.999928512909149
ST6GALNAC3	17.787405363316	0.220022410987608	0.913302442244844	0.240908598083681	0.809625958067615	0.999928512909149
ST6GALNAC5	9.48054352736109	1.96608857428727	1.70676045860054	1.15194171764406	0.249345023838732	0.999928512909149
PIGK	69.7819282411751	0.145855977628964	0.372001682223142	0.392084188322227	0.694996009985106	0.999928512909149
AK5	22.4080289460902	-1.57597450036426	1.20251855002168	-1.31056148808336	0.190005957660146	0.999928512909149
ZZZ3	327.590374103975	-0.109202628824951	0.314630167365282	-0.347082511951781	0.728529331256996	0.999928512909149
USP33	359.665355421235	0.163840442306332	0.237169842056932	0.690814822345762	0.489681919543587	0.999928512909149
MIGA1	185.110902347458	0.479660304371071	0.347586114356031	1.37997544942131	0.167594203997134	0.999928512909149
NSRP1P1	29.3173007828736	0.449940897298093	0.564952783984067	0.796422125978553	0.425786722044411	0.999928512909149
HSPE1P25	1.50096563848024	1.57208508547751	3.89178787155918	0.403949325441441	0.686249983442768	0.999928512909149
NEXN-AS1	5.59721204900697	-0.872601760993408	1.23886327227735	-0.704356792650202	0.481210606500528	0.999928512909149
NEXN	234.938875511834	-0.0865540832740909	0.451665553280606	-0.191633129082832	0.848029590173954	0.999928512909149
FUBP1	560.548259554221	-0.241839828601084	0.335828970311534	-0.720127951965371	0.471446218839804	0.999928512909149
DNAJB4	59.4631972904261	-0.672797838140761	0.420353778511967	-1.60055142247665	0.109476308870443	0.999928512909149
GIPC2	51.8537367272276	0.197131319688335	0.664500355541468	0.296660969470367	0.766725358072938	0.999928512909149
RNFT1P2	2.16342324215658	0.737376865376943	3.8921182624197	0.189453869502547	0.849737107093094	0.999928512909149
MGC27382	5.40591935707485	0.69010175240851	2.13858686640135	0.322690540772729	0.746929616608971	0.999928512909149
PTGFR	5.50760703620994	-0.305968707700038	1.77790822972057	-0.172094769901665	0.863363024436114	0.999928512909149
IFI44L	159.279631530464	-0.166129164702802	0.448815090770365	-0.370150576750105	0.711270299294264	0.999928512909149
IFI44	30.832208736587	-0.283554747170332	0.482843339492967	-0.587260347151297	0.557028868045698	0.999928512909149
ADGRL4	56.9550830899998	-1.14952819555408	0.561888788673321	-2.04582867415497	0.0407732298183431	0.999928512909149
LINC01781	0.583176113529995	0.271967854485683	3.90961286669066	0.0695638836271514	0.944540783962786	0.999928512909149
ADGRL2	118.402535368849	-0.193483680657067	0.464307544675505	-0.416714487791252	0.676887256078111	0.999928512909149
LINC01362	0.923797055898649	1.83213003478463	3.89487859412377	0.470394645303906	0.638073089125673	0.999928512909149
LINC01712	1.05557150043327	1.59690316111762	3.87721478088341	0.411868635441901	0.680435710878438	0.999928512909149
LINC01725	130.022525903003	0.0627158902813289	0.546625354365125	0.114732860048488	0.90865686735344	0.999928512909149
TTLL7	76.6193480073562	-1.10574312638064	0.674767984500303	-1.63870123031918	0.101275497707103	0.999928512909149
TTLL7-IT1	1.22195355293234	-0.91460479648429	3.88056744644118	-0.235688416477096	0.813674459026285	0.999928512909149
PRKACB-DT	18.6571216449535	0.439834084708514	1.17914498083425	0.373011030753258	0.709140234154636	0.999928512909149
PRKACB	143.263701339962	-0.00484626166100751	0.395600580020578	-0.0122503906863721	0.990225846879387	0.999928512909149
SAMD13	3.76053236697017	0.690210880811861	2.1004685070852	0.328598538127887	0.74245915316858	0.999928512909149
DNASE2B	4.59942151590923	-1.79931290442049	2.33608126434105	-0.770227017307136	0.441165240170474	0.999928512909149
RPF1	101.75870758567	-0.477095502295928	0.44295271720507	-1.07707997663112	0.281444537661616	0.999928512909149
GNG5	9.21869087831506	-0.574853839794494	0.792393861273752	-0.72546478195885	0.468166942961923	0.999928512909149
SPATA1	38.8998733668303	0.743709165537511	0.596572844334864	1.24663596843181	0.212531006945314	0.999928512909149
CTBS	38.38484746958	-0.777232542565104	0.497497442754897	-1.56228449790852	0.118220982310663	0.999928512909149
SSX2IP	76.123003171422	-0.404732953065923	0.404298375519647	-1.0010748931299	0.316790602095838	0.999928512909149
LPAR3	3.8741224220352	-1.72933914659723	2.21164004823383	-0.781926131233809	0.434257986880729	0.999928512909149
MCOLN2	28.2773257988612	0.366181687027217	0.787857014360113	0.464781908839925	0.642087644528184	0.999928512909149
DNAI3	7.47095575797146	0.427234055897623	1.65327900038566	0.258416187345247	0.796085725064587	0.999928512909149
MCOLN3	22.1187903788776	-0.815944007998246	0.693261947919136	-1.1769634990747	0.239210075358513	0.999928512909149
SYDE2	170.982164496029	1.04755753294025	0.48234197750484	2.171814981477	0.0298696212058596	0.999928512909149
C1orf52	74.3138527994876	-0.262564680254471	0.482307783503319	-0.544392376061799	0.586171491029031	0.999928512909149
BCL10	51.9521877007978	0.0494626863300785	0.448765805225278	0.110219374458017	0.912235397290643	0.999928512909149
BCL10-AS1	41.352226458338	0.398054826694026	0.512650344603499	0.77646456475494	0.437474735530788	0.999928512909149
DDAH1	365.906150872248	0.220699314020977	0.290205371830192	0.760493551959868	0.446959622087587	0.999928512909149
CCN1	433.341581285795	-0.226073251299161	0.637351552144307	-0.354707304843864	0.722808877872432	0.999928512909149
SNORD81	1.50331662208429	1.25215814320736	3.2355488280326	0.387000230798168	0.698756037088714	0.999928512909149
ZNHIT6	132.885569649591	0.0318079457601499	0.600780761777203	0.0529443480614409	0.957776249281603	0.999928512909149
COL24A1	3.33530302115879	0.159161880125958	1.31661685597416	0.120887013867216	0.903780528164863	0.999928512909149
LINC02795	1.84297197020957	-0.144205188194477	3.89599681018609	-0.0370136823052453	0.970474096314462	0.999928512909149
ODF2L	259.677310553341	0.0223873713774268	0.608360254370227	0.0367995299111086	0.970644848872645	0.999928512909149
CLCA2	9.12788736441013	0.459624293812194	1.17272252422874	0.391929279361692	0.695110468403602	0.999928512909149
CLCA4-AS1	0.891952119099296	0.0681714481953651	3.91779135461187	0.0174004795112727	0.986117126619326	0.999928512909149
CLCA3P	0.674800404416319	-1.37813261929005	3.88504243857245	-0.354727815996893	0.722793510214575	0.999928512909149
SH3GLB1	245.952294310065	0.0809857368791668	0.230784907135226	0.350914355208306	0.725652601602797	0.999928512909149
SELENOF	176.055189223636	-0.594080965930373	0.478624814248976	-1.24122475108726	0.21452273380319	0.999928512909149
HS2ST1	119.948760719919	-0.342509382013722	0.361129201006972	-0.948440007229185	0.342905500527041	0.999928512909149
LINC01140	0.326286715172121	-0.0425459548565202	3.90962834908591	-0.0108823527603251	0.991317310123127	0.999928512909149
LMO4	397.683664744882	0.175394394394937	0.314431067164863	0.557815091162648	0.576970656530566	0.999928512909149
PKN2-AS1	2.68235163834277	0.242523130356013	2.08003922178998	0.116595460227577	0.907180635401237	0.999928512909149
RN7SL583P	0.586160862016241	0.308178254555627	3.90102707225442	0.0789992606684293	0.937033211128094	0.999928512909149
PKN2	264.637904712973	0.226899672296793	0.352737695708113	0.643253258887733	0.520059780013931	0.999928512909149
RNU6-125P	0.876550098800406	-1.31121322043051	3.88497916391114	-0.337508430575589	0.735733657923024	0.999928512909149
ELOCP19	2.75027783388191	0.831387526012711	1.46261108987619	0.568426926178365	0.569745111288895	0.999928512909149
GTF2B	37.8476159873242	0.415496810212718	0.451340191693963	0.920584556525493	0.357267368147104	0.999928512909149
KYAT3	54.2975911726123	-0.00608577989962199	0.361584913650281	-0.0168308457291115	0.986571562045907	0.999928512909149
RBMXL1	146.394132759917	-0.226878547718269	0.295470536523685	-0.767855063951807	0.442573296560587	0.999928512909149
GBP3	96.8924626568017	0.332125403180917	0.454409340283518	0.730894754438135	0.46484344028981	0.999928512909149
GBP1	184.545269240964	0.0215180964708349	0.349079845931774	0.0616423340436573	0.950847663333306	0.999928512909149
PTGES3P1	3.89819313747948	-0.0510258351274905	1.73815525522877	-0.029356316113876	0.976580412466249	0.999928512909149
GBP2	308.801162602866	-0.41568420538288	0.523139493146744	-0.794595343743771	0.426848927749696	0.999928512909149
GBP7	76.5391023547892	-0.294193481852453	0.814330700366293	-0.361270282110353	0.71789740708596	0.999928512909149
GBP4	147.806200079402	-0.517583230845852	0.430999060251839	-1.20089178510835	0.229793181277933	0.999928512909149
GBP5	33.8171745567625	-0.280836947470335	0.617294814953947	-0.45494784771728	0.64914675890493	0.999928512909149
GBP6	1.13696961301247	0.695255827809323	3.90074638969855	0.178236613804327	0.8585371564072	0.999928512909149
GBP1P1	9.12714736305378	-1.33313461051639	0.931063688943668	-1.43184040613687	0.152189500521572	0.999928512909149
LRRC8B	62.2528664247577	0.0105038071175646	0.534798788311413	0.0196406711218057	0.984330019219333	0.999928512909149
LRRC8C-DT	25.5007664797101	0.163772160687533	0.557358382901339	0.293836364019527	0.768882946540328	0.999928512909149
LRRC8C	52.4228943937947	-0.673775786994334	0.525375565039095	-1.28246502469942	0.199679566522176	0.999928512909149
LRRC8D-DT	1.58119155906238	-1.30603939779565	3.88368311764789	-0.336288867611485	0.73665304395429	0.999928512909149
LRRC8D	62.1026739327565	-0.336236232970414	0.436202509289467	-0.770825994371539	0.440810077326133	0.999928512909149
ZNF326	249.421751327953	0.618545970420615	0.333362805027329	1.85547385938844	0.0635285887590826	0.999928512909149
LINC02609	31.0054577437606	-1.32434597268847	0.855844608995864	-1.54741405013029	0.121763435394047	0.999928512909149
LINC02788	0.811572066307402	0.00703525863446309	3.90077315570711	0.00180355492453336	0.998560972151302	0.999928512909149
ZNF644	328.171135934251	0.504531805854097	0.330305861862378	1.52746851966046	0.12664454943627	0.999928512909149
HFM1	0.915307326274794	1.38493666383124	3.89734505682531	0.355353873890597	0.722324500031243	0.999928512909149
CDC7	9.06399080075948	-0.689154297010274	0.814279289167418	-0.846336516448698	0.397365042325004	0.999928512909149
HSP90B3P	10.5332754259914	0.323078073438424	0.841652477007829	0.383861608281607	0.701081022619452	0.999928512909149
TGFBR3	288.37804770762	-0.359887722704063	0.613275583717608	-0.586828714951382	0.557318749435336	0.999928512909149
RN7SL653P	3.46023838001502	1.77083546009973	2.06338930365874	0.858216845924195	0.390772735644165	0.999928512909149
BRDT	2.21245651075012	1.47002104174454	2.18628158807194	0.672384129182982	0.501339183811183	0.999928512909149
EPHX4	3.1657750051663	1.38913347940629	1.81392605584429	0.76581593551217	0.443785830961423	0.999928512909149
SETSIP	0.617447127412936	-0.562266469528932	3.87882382959568	-0.14495798062258	0.884744047901278	0.999928512909149
BTBD8	53.1183467680263	0.299817331327372	0.431557237547842	0.694733641894105	0.487222240874582	0.999928512909149
PRKAR1AP1	1.2375077909033	-0.736419464049328	3.86408577263992	-0.19058051693977	0.848854255635616	0.999928512909149
C1orf146	1.13282085417919	-0.316076218288704	3.89567133229876	-0.0811352373769668	0.935334402678871	0.999928512909149
GLMN	24.7930929921235	0.534857224098691	0.830198119392853	0.64425251226761	0.519411703922732	0.999928512909149
RPAP2	230.225762021765	0.375842492862517	0.469251878859079	0.80093977199692	0.423166513855388	0.999928512909149
GFI1	7.79790671212639	-2.16977914856262	1.08075726912471	-2.00764705503198	0.0446808105073998	0.999928512909149
EVI5	350.491137884732	-0.409023245753038	0.381328689393054	-1.07262646931723	0.283438743702036	0.999928512909149
HMGB3P9	5.24758870690579	-1.70403970089531	1.52045556258576	-1.12074285025295	0.262397336825355	0.999928512909149
RPL5	1792.12315968105	-0.00479625139787451	0.252757619616231	-0.0189756946008465	0.984860494817491	0.999928512909149
DIPK1A	40.3946312055966	-0.293377492454904	0.473517997372621	-0.619569887697508	0.535540996831916	0.999928512909149
SNORA66	1.42234895569866	-0.535098887122538	2.79753484494081	-0.19127514643481	0.848310031861213	0.999928512909149
MTF2	214.226558536789	0.326409027981822	0.277622283295964	1.17573065139677	0.239702526085418	0.999928512909149
TMED5	217.967549371681	0.158305067144797	0.426448249301446	0.371217533203881	0.710475515031075	0.999928512909149
CCDC18	89.8682954661737	-0.0100330787179579	0.387548416525887	-0.0258885813749356	0.979346207738396	0.999928512909149
CCDC18-AS1	209.431848050125	0.606829906478004	0.374704504171893	1.61948922343252	0.105342043323767	0.999928512909149
DR1	215.440426819926	0.465340177903052	0.295509927012868	1.57470235469548	0.115325164056428	0.999928512909149
FNBP1L	248.273841365075	0.408228489745514	0.271991950194619	1.5008844543135	0.133385449682592	0.999928512909149
BCAR3	36.2058278760839	-0.37253949270445	0.596274352769235	-0.624778662664748	0.532116336693227	0.999928512909149
BCAR3-AS1	17.3802927737558	-0.53476086151455	0.769282417081958	-0.695142446571188	0.486966036188267	0.999928512909149
DNTTIP2	175.095179806184	0.713541999989163	0.30940546506823	2.30617128831843	0.0211010632145309	0.999928512909149
GCLM	171.636076422412	-0.252638740151518	0.493605844566328	-0.511822829758997	0.608775010994644	0.999928512909149
MTND4P11	0.551047274856604	-0.611268618637165	3.90276310710139	-0.156624576450698	0.87554073238646	0.999928512909149
MTCO3P21	5.49036939999086	0.0778793132708715	1.79356362612573	0.0434215503350155	0.965365499217167	0.999928512909149
ABCA4	5.44735357995981	-0.310105431339026	1.21003158602376	-0.256278790505008	0.797735573231077	0.999928512909149
ARHGAP29	594.887123728301	0.443266646203632	0.3118963799552	1.42119843220784	0.155259080356972	0.999928512909149
ARHGAP29-AS1	1.29238967474058	0.551242855102931	3.25145504732127	0.169537283179442	0.865374049054229	0.999928512909149
ABCD3	347.327474634428	0.874178369105773	0.386868242969605	2.25962814211776	0.0238443394742252	0.999928512909149
F3	33.6932346542528	0.117052946955109	0.762682711520566	0.153475285576802	0.878023478649377	0.999928512909149
SLC44A3-AS1	12.31272802033	-1.50953466519075	1.28049562163588	-1.17886749449581	0.238450943068332	0.999928512909149
SLC44A3	14.1038932762456	-0.195577044238138	0.968141060270688	-0.20201296305257	0.839906590054821	0.999928512909149
CNN3	257.140127439362	-0.866329062319629	0.577347329958702	-1.5005335910735	0.133476238977964	0.999928512909149
CNN3-DT	20.9683967751066	-0.895704213226004	0.719871632370748	-1.24425546576434	0.213405555844428	0.999928512909149
ALG14	69.9800492202748	-0.146091261203149	0.429677807497038	-0.340001877346567	0.733855114146899	0.999928512909149
ALG14-AS1	4.33750565809126	-1.14070096876283	1.68042158983761	-0.678818324913965	0.497252981328313	0.999928512909149
TLCD4	732.436310767169	0.540831729254083	0.513255530378152	1.05372801118307	0.292007460618314	0.999928512909149
RWDD3-DT	5.73539411684804	-0.643422015084969	1.71322165912354	-0.375562620083928	0.707242084525594	0.999928512909149
RWDD3	14.1718663484337	0.279015275962154	0.72089882354047	0.387038051458952	0.698728037991302	0.999928512909149
EEF1A1P11	30.7552648348041	-0.00993695945714231	0.645488977364849	-0.015394468078617	0.987717476738691	0.999928512909149
RPL7P9	648.083440873784	-0.0883618442547706	0.281933608046821	-0.313413660992471	0.753966406708961	0.999928512909149
PTBP2	50.7601272453221	0.977339033534689	0.488788188716594	1.99951442382615	0.0455527228168598	0.999928512909149
DPYD	111.411275557904	0.286393624563603	0.355467921199106	0.805680646505334	0.420427011496177	0.999928512909149
DPYD-AS1	6.35107021369666	1.1067331650691	1.34127417169742	0.825135672051669	0.409294569489858	0.999928512909149
DPYD-IT1	0.869764322772729	0.331079154231014	3.89791510007724	0.0849374975418152	0.932311080759655	0.999928512909149
SEC63P1	3.33702959945718	-0.78092534602433	1.65506685601884	-0.471839154523823	0.63704160090207	0.999928512909149
DPYD-AS2	18.1865042196382	0.865351486671823	0.71779195453723	1.20557423526672	0.227981698491258	0.999928512909149
SNX7	29.2008998914164	-0.389669390694481	0.610944647390179	-0.637814558747774	0.523594401310145	0.999928512909149
PALMD	171.684804570773	-0.367594001837422	0.414552977006148	-0.886723825968256	0.37522760746984	0.999928512909149
FRRS1	63.9349987200348	-0.603904152548258	0.496514828582963	-1.21628623715384	0.223875902453827	0.999928512909149
AGL	306.277842321361	0.0776369219544714	0.428193857521277	0.181312554093828	0.85612225259964	0.999928512909149
SLC35A3	438.403562170559	-0.0450952839082506	0.278367602435528	-0.161999038371195	0.871306611136292	0.999928512909149
MFSD14A	2.21865054646496	-0.526596933353151	2.48687247204674	-0.211750678521827	0.832301548724313	0.999928512909149
SASS6	37.5936506745906	0.180978531491833	0.501604178746634	0.360799489238799	0.718249344647939	0.999928512909149
TRMT13	85.1551853004	0.467368513767004	0.387629855691915	1.20570824693768	0.227930004056054	0.999928512909149
LRRC39	6.28624465583489	-0.619255479093874	1.04478120167132	-0.592713075334108	0.553373189416467	0.999928512909149
DBT	230.589161981689	0.231382114105274	0.35110749995572	0.659006469911509	0.509891614008843	0.999928512909149
RTCA-AS1	40.7444607222697	0.444104787583715	0.476881719836377	0.931268214130944	0.351714839807706	0.999928512909149
RTCA	104.127622877795	0.504688413514741	0.362882147048502	1.39077774318637	0.164292834249832	0.999928512909149
CDC14A	16.2321828212553	-0.399611472232677	0.908833008466666	-0.43969735750122	0.660156316724193	0.999928512909149
BCAS2P2	0.522321844211599	0.658781354444579	3.90314399477181	0.168782231792372	0.865967934781059	0.999928512909149
GPR88	71.5365344774562	-0.881464126916648	0.928444659082579	-0.949398672601173	0.342417885231387	0.999928512909149
VCAM1	158.76404253864	-0.343756436530645	0.371315007780133	-0.925781154351277	0.354559722923371	0.999928512909149
EXTL2	71.8102662183772	-0.135659591332895	0.550762054656227	-0.246312523141359	0.805440316465038	0.999928512909149
SLC30A7	240.784016986851	-0.254404322084396	0.282009890283265	-0.902111347332037	0.36699772162269	0.999928512909149
HNRNPA1P68	0.636523294022657	-0.658601810698164	3.89791874863034	-0.168962426661558	0.865826195604176	0.999928512909149
DPH5	84.3960847489443	-0.339203230307215	0.499470988021577	-0.679124991124732	0.49705866890682	0.999928512909149
S1PR1-DT	5.29899146769652	-0.421226933614913	1.13069599169987	-0.372537743749888	0.709492515539246	0.999928512909149
S1PR1	21.114381406436	-0.719394182935692	0.845121970858922	-0.851231192350319	0.394640938734896	0.999928512909149
COL11A1	34.7353898744405	-0.619190244716531	0.918825410071335	-0.6738932532008	0.500379181792271	0.999928512909149
RNPC3	264.086494507307	0.295065877845544	0.331178673260219	0.890956760412226	0.372952367719247	0.999928512909149
AMY2B	28.2915751148246	-2.05673998075445	0.770480770251522	-2.6694241571831	0.0075981430750036	0.999928512909149
PRMT6	23.4144603733372	0.250747498741091	0.529263420402127	0.473766916577338	0.635666128903009	0.999928512909149
NTNG1	4.14567157802756	-0.407964775143582	1.7307833344649	-0.235711060431323	0.813656886716442	0.999928512909149
VAV3	231.162245974813	0.024454520980018	0.551894875280525	0.0443101070064982	0.964657215362551	0.999928512909149
LINC02785	2.44984864749977	-0.307132341333397	2.42478044265664	-0.126663979934157	0.899206356002443	0.999928512909149
SLC25A24	147.902172162042	0.0751184577520283	0.49781013439393	0.15089780734071	0.880056330170413	0.999928512909149
NBPF4	50.7656969990392	0.034436226865434	0.91258277512207	0.0377349077850255	0.969899043419875	0.999928512909149
SLC25A24P1	26.6966107042885	1.6368143479396	1.09367114650364	1.49662387379638	0.134491154516603	0.999928512909149
NBPF6	44.100073229316	1.10382932092568	1.5753683235066	0.700680154891443	0.483502643498938	0.999928512909149
FAM102B	34.5342500536907	-0.0264207680263348	0.568890509128054	-0.0464426240241383	0.962957464087652	0.999928512909149
HENMT1	12.5478564857543	-0.39083680058958	1.02035629833558	-0.383039533569908	0.701690451790717	0.999928512909149
PRPF38B	616.366273922293	-0.00832286467235714	0.281130647162758	-0.0296049710565305	0.976382100722971	0.999928512909149
STXBP3	68.482006239591	0.527711715772457	0.421715998551249	1.25134383704992	0.210809058341378	0.999928512909149
AKNAD1	0.895430626771387	1.16136550674031	3.90426683581338	0.29746058750064	0.766114893524897	0.999928512909149
GPSM2	60.7977738612508	0.255925826863093	0.427660334325939	0.598432462216709	0.54955141081142	0.999928512909149
CLCC1	258.067283760096	0.0606711577257684	0.250456878725975	0.242241930165347	0.808592706793848	0.999928512909149
WDR47	25.9083302046917	0.168570076194295	0.762972290575447	0.22093866091409	0.825140194110735	0.999928512909149
TAF13	129.501933636043	0.156235463989317	0.472395179086062	0.330730436943883	0.740848109537745	0.999928512909149
TMEM167B-DT	25.1363812021966	1.30973237749744	0.635953062881752	2.05947962820169	0.0394483145911146	0.999928512909149
TMEM167B	164.100874096762	-0.548728552391005	0.504126131592487	-1.08847472488209	0.27638558866314	0.999928512909149
CFAP276	3.06315543645993	-1.40182215895072	2.51237766835048	-0.557966334683711	0.576867372901613	0.999928512909149
ELAPOR1	465.965691802898	-0.0364428413756938	0.580940023626816	-0.0627308153915455	0.94998085857595	0.999928512909149
SARS1	259.586389224447	0.581067325458456	0.302306833669551	1.92211111606433	0.0545917776484416	0.999928512909149
CELSR2	163.471671167107	-0.0588643031824422	0.567657473283038	-0.103696869948706	0.917409910683842	0.999928512909149
PSRC1	7.07388265165378	0.000398790682190921	0.953319574854658	0.000418317941548321	0.999666230582666	0.999928512909149
SORT1	140.234357620987	-0.491369051834938	0.539207354418359	-0.911280322511505	0.362147691684766	0.999928512909149
PSMA5	111.554699234078	-0.0992175808267972	0.402130000417994	-0.246730113952367	0.80511709934608	0.999928512909149
SYPL2	12.3773292725788	-0.62891924354805	0.845546703247556	-0.743801898975553	0.45699633115749	0.999928512909149
ATXN7L2	10.0530949450871	-0.306047519567893	0.984835055048088	-0.310760180599937	0.755982943123515	0.999928512909149
CYB561D1	39.760753376425	-0.127859224883359	0.62406894741208	-0.204879966249839	0.837665907818792	0.999928512909149
AMIGO1	11.2102327567888	-0.994861797333026	0.802370006445925	-1.23990402101362	0.215010896447253	0.999928512909149
GPR61	0.622356766751451	-0.716723379583088	3.90878766233871	-0.183362065555195	0.854513938505115	0.999928512909149
GNAI3	235.022252436463	-0.197801517789754	0.334408543118029	-0.591496604558755	0.554187729529065	0.999928512909149
GNAT2	2.69977623346346	-2.8669263677932	2.57883491139891	-1.11171380343925	0.266261222961891	0.999928512909149
AMPD2	126.549487689503	-0.179881359325834	0.398809002939908	-0.45104638561266	0.651956117869752	0.999928512909149
GSTM4	72.8918730872444	0.104033097227191	0.472381935505098	0.220230896670408	0.825691335209658	0.999928512909149
GSTM2	10.743740830503	1.56119376889684	1.22276523853857	1.2767731038566	0.201682363728082	0.999928512909149
GSTM1	15.6707258296456	1.26182357740945	1.29654571715901	0.973219502181813	0.330444220138825	0.999928512909149
GSTM5	30.0630338836027	0.0341729394178559	0.611556196754042	0.0558786577574321	0.955438472902652	0.999928512909149
GSTM3	113.515454493125	1.65189163759174	0.510297336011668	3.23711593421677	0.00120744347556011	0.999928512909149
EPS8L3	6.357191992239	2.73709207491284	1.57550716351374	1.73727681999776	0.0823383210255002	0.999928512909149
CSF1	53.7518121624423	-0.319641253776126	0.593940576118746	-0.538170427528123	0.590459394258374	0.999928512909149
AHCYL1	2101.090147989	-0.18055554472829	0.305996372188401	-0.590057795250992	0.555151902705572	0.999928512909149
STRIP1	122.07027988349	-0.123013306388861	0.237939361749756	-0.516994353032834	0.605160100808057	0.999928512909149
LINC01397	2.7682942332998	1.64150072011059	3.40859675703544	0.481576683050727	0.630106693404145	0.999928512909149
SLC6A17	0.559450215606802	-1.05434226115177	3.89780264230427	-0.270496574071918	0.786778252220539	0.999928512909149
KCNC4	57.2582349648257	0.200793089182538	0.482158661515862	0.416446089657008	0.67708360838505	0.999928512909149
RBM15-AS1	3.81825653059277	3.04371073189009	1.67195720337344	1.82044775174204	0.0686908461025224	0.999928512909149
RBM15	77.6913964484758	0.511932886097115	0.433057849313864	1.18213510483235	0.237152097173414	0.999928512909149
LAMTOR5-AS1	11.0139953301932	-1.43209109068286	0.891964941130477	-1.60554638937695	0.108373612785498	0.999928512909149
SLC16A4	79.2333236444284	-0.798563022357941	0.558812142743919	-1.42903663194715	0.152993704969296	0.999928512909149
LAMTOR5	188.201385282002	-0.333896747324054	0.255343876644056	-1.30763561559574	0.190996930764722	0.999928512909149
KCNA2	3.07991510628984	-0.226612441327055	2.30063187248086	-0.0985000877531489	0.921535202282496	0.999928512909149
KCNA3	1.15991590439101	-0.0222719032344418	3.760613322924	-0.00592241246891201	0.995274626152089	0.999928512909149
CD53	52.8721261842404	-0.616643028025041	0.472296476599182	-1.30562699189552	0.19167943663254	0.999928512909149
LRIF1	59.1209460197534	0.23309826189246	0.598636447330742	0.389382007947931	0.696993579513443	0.999928512909149
DRAM2	71.0087552162746	-0.395109566576718	0.516068465957468	-0.765614627980933	0.443905638001026	0.999928512909149
CEPT1	130.80136486499	-0.219096723070481	0.347454974899205	-0.630575869964274	0.528317880478433	0.999928512909149
DENND2D	96.8220867402583	-0.0902747164665969	0.499983426820329	-0.18055541768795	0.856716552158767	0.999928512909149
CHI3L2	19.9062205534035	0.369228197295363	0.909043269322892	0.406172301974565	0.684616003988676	0.999928512909149
CHIAP2	0.582926624522497	0.986466875177312	3.89774012311554	0.253086877015497	0.800201079463194	0.999928512909149
PIFO	10.6960255771718	1.71827367067909	1.33001363072838	1.29192185025809	0.19638420992966	0.999928512909149
OVGP1	22.2501118855096	-0.91194047763865	0.786762698807218	-1.15910487243639	0.246413440051348	0.999928512909149
WDR77	22.6000074452485	-0.440604760862554	0.592084469341156	-0.744158618706614	0.456780519571786	0.999928512909149
ATP5PB	177.235406082699	-0.365980157178606	0.424328249958306	-0.862493028014436	0.388416268046387	0.999928512909149
C1orf162	74.9338277295691	-0.370418376200035	0.775890620157269	-0.47741056094344	0.633069795356581	0.999928512909149
TMIGD3	7.76747270119434	-0.38505252366393	1.05747917620781	-0.364123031760072	0.715766138806382	0.999928512909149
ADORA3	17.0279858977066	-1.06641962626537	0.943028738489947	-1.13084531015779	0.258120205310391	0.999928512909149
RAP1A	172.424686217678	-0.686158202791591	0.378610563469638	-1.81230601836236	0.069938925149342	0.999928512909149
LINC01160	1.18315873391356	-1.39085242529964	3.30592800692751	-0.420714674483273	0.67396344426526	0.999928512909149
INKA2	27.6193608238527	-0.782155330931512	0.554169615908347	-1.41140060457748	0.158126524810147	0.999928512909149
DDX20	35.6723381986835	-0.0811067951356789	0.617829394221427	-0.131277009307541	0.895556178295391	0.999928512909149
KCND3	186.889670776592	0.358733611853972	0.487375967083428	0.736051090087018	0.461699606355394	0.999928512909149
KCND3-AS1	0.761037592420773	0.149388570026631	3.893082754399	0.0383728216046342	0.969390430234572	0.999928512909149
LINC01750	5.54787142876374	-0.197278317200768	1.32529588427439	-0.148856055120687	0.881667217721183	0.999928512909149
LINC02884	4.43888415439384	0.4569128671635	1.47122446809212	0.310566386756756	0.756130283845011	0.999928512909149
CTTNBP2NL	90.8101725758049	0.680849809908375	0.366831958730277	1.85602642764555	0.0634497912529033	0.999928512909149
MIR4256	0.652910609325346	-0.8108873266968	3.9035385733782	-0.207731347200456	0.835438740021966	0.999928512909149
WNT2B	25.9260081925367	0.708436659088384	0.617651514200778	1.14698441240783	0.251388063239389	0.999928512909149
ST7L	29.6492789912211	0.263577639678526	0.546723938836811	0.482103710767272	0.629732273917462	0.999928512909149
CAPZA1	432.201413984487	-0.284345653953445	0.326147973222278	-0.871830203769673	0.383301014654488	0.999928512909149
MOV10	94.5883377876339	0.0797897285152903	0.402097176333085	0.198433943861359	0.842705562072737	0.999928512909149
RHOC	160.544376718581	-0.552479921178659	0.375091367660527	-1.47292091690757	0.140772361235273	0.999928512909149
PPM1J	27.9860515356289	-0.20500415823686	0.930593621216417	-0.220293964586702	0.825642220279744	0.999928512909149
LINC01356	1.92229740490674	2.26097542722958	2.97844023235721	0.759113915621595	0.447784415526016	0.999928512909149
LINC01357	1.22603590663536	-0.421940382499768	3.8766917490433	-0.108840323093497	0.913329140577515	0.999928512909149
SLC16A1	207.712390567532	0.081902190039486	0.621697828206947	0.131739546647126	0.89519030440475	0.999928512909149
SLC16A1-AS1	109.178521891667	0.0529717004598799	0.420074628212366	0.126100689978116	0.899652221308578	0.999928512909149
LRIG2-DT	35.7017053852064	0.547689177962489	0.519724476175009	1.05380678238071	0.291971387671019	0.999928512909149
LRIG2	71.9321048814321	0.085671215824706	0.45759519924389	0.187220530211561	0.851487728652727	0.999928512909149
MAGI3	187.318834142888	-0.22842730830265	0.429350341313809	-0.532030107635792	0.594705143137249	0.999928512909149
PHTF1	30.9856817149963	0.677991175726901	0.54376396970171	1.24684828989097	0.212453130220676	0.999928512909149
RSBN1	133.215608285596	0.0170829857774753	0.261222114940669	0.0653963994639405	0.947858390756747	0.999928512909149
PTPN22	11.493867078056	0.424824800491244	0.806229727256107	0.526927730557738	0.598243775904848	0.999928512909149
BCL2L15	13.1265557921109	-0.484050860573776	0.774104581554462	-0.625304218716499	0.531771411663824	0.999928512909149
AP4B1	44.7194289330802	0.312408151165175	0.68606871576348	0.455359855342649	0.648850371326379	0.999928512909149
DCLRE1B	21.5760620736846	1.15902317627819	0.698830943310133	1.65851725281121	0.0972131081328566	0.999928512909149
HIPK1-AS1	6.45048302835061	-0.957580897157082	0.913632796511501	-1.04810258652424	0.294591344745523	0.999928512909149
HIPK1	171.103953530619	0.471741473786269	0.352007382304161	1.34014653527536	0.180197709506453	0.999928512909149
OLFML3	108.084377861154	0.0425804066381474	0.332071383017884	0.128226666962911	0.897969597079549	0.999928512909149
SYT6	2.89935846226908	1.10743685581874	2.2677554796562	0.48834050485312	0.625308675690886	0.999928512909149
TRIM33	408.323204146691	0.0475292942783158	0.328562609965822	0.144658256407386	0.884980698956956	0.999928512909149
EIF2S2P5	0.787757703445121	1.57796697339125	3.88872234737998	0.405780313540358	0.684904024758667	0.999928512909149
BCAS2	58.2011755363579	-0.545623212610481	0.498140806622703	-1.09531924579658	0.273376798752109	0.999928512909149
DENND2C	31.0646812339284	0.0727500169788751	0.619534291720801	0.117426941415634	0.906521735595785	0.999928512909149
AMPD1	4.69249233783618	1.33313585111911	2.14484555967679	0.62155330723206	0.534235631967635	0.999928512909149
NRAS	75.7055474477959	-0.190865146667478	0.564946823765029	-0.337846216030524	0.735479080093922	0.999928512909149
CSDE1	2225.01736507372	0.0778625472834526	0.210664321917354	0.369604812883308	0.71167696451191	0.999928512909149
RNY1P13	0.842447674053099	-0.673938870577606	3.88624706199268	-0.173416373129927	0.86232415618609	0.999928512909149
SIKE1	78.174929281085	0.332037106966261	0.283863969817808	1.16970500757589	0.2421197022705	0.999928512909149
TSPAN2	11.876997313161	-0.896307875553861	1.01192593861462	-0.885744540535201	0.375755201064771	0.999928512909149
LINC01765	0.358568337366143	1.62610380543293	3.91242566950048	0.415625482193644	0.677684077141862	0.999928512909149
NGF	12.0329737678451	-2.2164758339537	0.986034829458269	-2.24786768959413	0.0245846280092439	0.999928512909149
VANGL1	70.3532991557916	-1.14600600887525	0.52539222219822	-2.18123900669942	0.0291657431103708	0.999928512909149
CASQ2	4.09599452851508	1.05476265255715	1.59686080253873	0.66052260214557	0.508918518963883	0.999928512909149
SLC22A15	13.4162457465535	0.67447673155585	0.769365146196325	0.876666606084776	0.380667749968402	0.999928512909149
MAB21L3	2.93655076268683	-3.3252870719902	2.24241244642426	-1.48290608950762	0.13809936331756	0.999928512909149
U3	41.8829971127064	-0.869057918118266	0.631389473299176	-1.37642129758231	0.168691238019285	0.999928512909149
ATP1A1	165.863206537269	0.181219979386666	0.382090396778792	0.474285616478297	0.635296247035225	0.999928512909149
ATP1A1-AS1	31.0600074662415	0.756060051006365	0.565750561110121	1.33638409394207	0.181423762578322	0.999928512909149
LINC01762	0.908605392728317	0.621906718992821	3.90730368440852	0.159165186334106	0.873538731443071	0.999928512909149
CD58	57.7477409679199	-0.0357780503945949	0.554394722160734	-0.0645353373047116	0.948543970643821	0.999928512909149
NAP1L4P1	4.3899058169714	2.11429343764354	1.52516969990652	1.38626766436098	0.165665186743227	0.999928512909149
IGSF3	99.4907653998227	-0.424838984746843	0.642360881175001	-0.661371196779186	0.508374292835618	0.999928512909149
CD2	73.5957641969476	-0.664690909426877	0.555927542551147	-1.19564306236136	0.231835879310408	0.999928512909149
PTGFRN	66.5535832522161	0.724901958360435	0.539338971905321	1.344056328434	0.178930172689466	0.999928512909149
CD101	12.4706584896212	-0.0113198201421841	0.888075253364435	-0.0127464650087923	0.989830067754249	0.999928512909149
TTF2	70.9375880308553	-0.0491789687412409	0.447492956386205	-0.109898866651205	0.912489581381692	0.999928512909149
TRIM45	47.411603250397	-0.666214703099747	0.662117515292131	-1.00618800698213	0.314325140143427	0.999928512909149
VTCN1	253.192003418308	0.93981472713136	1.06203502539703	0.884918768832525	0.376200444384271	0.999928512909149
MAN1A2	794.040794853661	0.573953397691262	0.28775313380827	1.99460346476604	0.0460861454092928	0.999928512909149
TENT5C	71.7935314540775	-0.306918407985006	0.629414284931099	-0.48762542467336	0.62581518343858	0.999928512909149
PNRC2P1	0.624018180662915	0.742473726246525	3.92534093813681	0.189148850494231	0.84997615530097	0.999928512909149
GDAP2	66.0581075553516	-0.366584142968221	0.418430314238248	-0.876093654054647	0.38097912235304	0.999928512909149
WDR3	108.329204711097	0.837020310173155	0.428429516135474	1.95369431528261	0.0507373789966477	0.999928512909149
SPAG17	60.3151592499479	0.667922410192508	0.66802911086812	0.999840275410343	0.317387811385423	0.999928512909149
TBX15	63.1607393034245	1.07670097657234	0.921732296524828	1.16812764468793	0.242755280809998	0.999928512909149
WARS2	27.6280852458529	-0.341504355980208	0.540687214902252	-0.631611672271458	0.527640657536097	0.999928512909149
WARS2-IT1	1.35518128133575	-1.80354426644455	3.15960433709475	-0.570813327881082	0.568126187484476	0.999928512909149
RBMX2P3	7.26497005114957	0.964547310465441	0.986336627061258	0.977908843696967	0.328119410764648	0.999928512909149
RPS3AP12	5.46443219785243	-0.740655367842355	1.33301349260942	-0.555624809462727	0.578467367664537	0.999928512909149
WARS2-AS1	39.4101824241384	-0.226607738994039	0.40749235532969	-0.556103043480896	0.578140414648464	0.999928512909149
RPL6P2	2.75724415442793	-0.433741698592383	2.90711777398861	-0.14919990599393	0.881395894168948	0.999928512909149
LINC01780	17.4717452536215	0.333401898725998	1.30722261225751	0.255046000275522	0.798687570643239	0.999928512909149
HAO2	703.96664176872	0.394594561538557	0.921567401594568	0.428177646969499	0.668521789145529	0.999928512909149
HAO2-IT1	1.78459709027758	-1.37985116141338	2.65137687004454	-0.520428150748029	0.602765193659822	0.999928512909149
GAPDHP74	0.857792196301454	0.159101984964666	3.90266734601672	0.0407674984461729	0.967481250290315	0.999928512909149
HSD3B1	2.26726829733576	-1.68476977343914	3.65600921169288	-0.460822081096185	0.64492625827572	0.999928512909149
ZNF697	16.9760567464241	-0.828619715922224	0.79303899050384	-1.04486630020017	0.296084767027659	0.999928512909149
PHGDH	222.808394071142	-0.449427536727805	0.548030392016361	-0.820077760786647	0.412171779282026	0.999928512909149
HMGCS2	1584.50270432583	-0.393716387499721	0.845847725664303	-0.465469582235394	0.641595214851644	0.999928512909149
REG4	0.533333925537614	1.25284524257871	3.89913248709659	0.321313842688022	0.747972567208113	0.999928512909149
NOTCH2	231.58569192569	-0.803495334476133	0.492461874766552	-1.63158891204933	0.102766115591363	0.999928512909149
SEC22B	226.01361493297	-0.48440573341626	0.389014286124855	-1.24521322402229	0.213053382933417	0.999928512909149
7SK	3.5653251354075	-1.44610661452064	1.52557643556318	-0.947908332096642	0.343176122839506	0.999928512909149
NBPF8	144.07303205159	0.893410317937342	0.569301922493481	1.56930845064478	0.11657608417354	0.999928512909149
PFN1P2	6.47262944040116	-1.58203770277737	1.32027456245738	-1.19826417001687	0.230814190668932	0.999928512909149
PDE4DIPP2	7.35025846924321	0.421666056858761	1.25692158390429	0.335475229527818	0.737266627172576	0.999928512909149
U2	38.3520650052981	-0.549969200073798	0.556819183305266	-0.987698011424811	0.323300568702946	0.999928512909149
NOTCH2NLR	3.31284046690107	0.680669435522315	1.58538533333418	0.429340060873919	0.667675766947555	0.999928512909149
NBPF26	31.3931170057949	1.19213247356383	0.563386229569391	2.11601280080098	0.0343437188818349	0.999928512909149
LINC00623	37.0705221546513	0.996919335857227	0.606073116786204	1.64488294934371	0.0999939517784562	0.999928512909149
FCGR1B	12.5555332417486	-0.0391546804415857	1.00515756849508	-0.0389537736856599	0.968927243871678	0.999928512909149
SRGAP2C	67.0341143869105	0.759323039873056	0.53188487040694	1.42760789434019	0.153404750107243	0.999928512909149
SRGAP2-AS1	1.17715403107618	2.30206241386596	3.89390009793676	0.591197091852905	0.554388371070034	0.999928512909149
LINC02798	1.97769811588905	1.71833311095306	2.10977335196191	0.814463368472808	0.415379549245064	0.999928512909149
MTIF2P1	3.91740309946028	-0.876568584955871	1.40017392991269	-0.626042641009988	0.531286972970451	0.999928512909149
EMBP1	12.8899594897068	1.30052790391985	1.0113091755902	1.2859844796334	0.198448478308625	0.999928512909149
NBPF17P	7.10510930406943	-0.297388355239198	1.35287775590444	-0.219819088562355	0.82601205269436	0.999928512909149
H3-2	1.30347038080065	0.415584229495591	3.91534654625392	0.106142387292182	0.915469380881773	0.999928512909149
NBPF15	21.1534662510693	0.525773805876906	0.97254177224901	0.540618224203419	0.588770753948615	0.999928512909149
PFN1P6	1.88882044795585	-1.58362302147279	3.74342456293439	-0.423041254030621	0.672265162290179	0.999928512909149
RNVU1-26	1.28808625405215	-0.792561144377042	3.91088516253087	-0.202655181995717	0.839404555791539	0.999928512909149
SRGAP2B	1.60114332402531	-3.0447213443252	2.80926246729599	-1.08381519340763	0.278446747310603	0.999928512909149
FAM72D	1.18729790269609	1.73799906985227	2.54322794040349	0.683383129856826	0.494364777299092	0.999928512909149
NBPF20	41.4082673305006	-0.172630721119383	0.601685453630867	-0.286911907339032	0.774179772893625	0.999928512909149
RNVU1-31	1.90982997358852	0.398911927032786	3.04221079334535	0.131125669498439	0.895675895154888	0.999928512909149
NBPF25P	4.99512078058047	-0.176840412490294	1.30568386442392	-0.135438920023966	0.892264853882941	0.999928512909149
GPR89A	28.3586270917236	0.241901157330683	0.715142959811021	0.338255664845818	0.735170530890122	0.999928512909149
PDZK1	7.82073628354344	-0.758972934311618	0.992005854948111	-0.76508916809903	0.444218449485592	0.999928512909149
CD160	8.12331434498213	0.0949201335245342	1.08385312296523	0.0875765650467928	0.930213228981114	0.999928512909149
RNF115	561.316837952689	0.310143405695083	0.295419443490611	1.04984087042646	0.293791280958029	0.999928512909149
POLR3C	49.7378797279717	-0.158140307902866	0.584655547559604	-0.270484576025928	0.786787481397496	0.999928512909149
PIAS3	1.48181139476137	-0.266096780051043	2.0071214960982	-0.132576319155731	0.894528461648869	0.999928512909149
ANKRD35	5.19908381973118	-2.05771839329137	1.35829127400959	-1.51493161493787	0.129789723085089	0.999928512909149
ITGA10	18.4710143640704	-0.492485027154743	0.797330475898354	-0.617667381395222	0.536794617840014	0.999928512909149
PEX11B	95.1471794751888	0.012980886339585	0.413407989014788	0.0313996988072737	0.974950781351073	0.999928512909149
GNRHR2	6.8415584161821	-0.472244388263136	0.927664877688968	-0.50906787528661	0.610704648379124	0.999928512909149
RBM8A	494.727345593069	-0.255958315564176	0.252268668076156	-1.01462586501985	0.310284205103756	0.999928512909149
LIX1L-AS1	11.2643870813697	-0.672103275310593	0.909180067063751	-0.73924110267968	0.459760606238325	0.999928512909149
LIX1L	48.312643812859	-1.34914109281791	0.670121483282623	-2.01327837783842	0.0440853517377059	0.999928512909149
ANKRD34A	6.59597923978257	-4.07893193119174	1.42045368074624	-2.87156982764047	0.00408438534961892	0.999928512909149
POLR3GL	95.2326738358921	0.167980720575851	0.423004324707918	0.397113482685646	0.691283777937753	0.999928512909149
TXNIP	2129.82618011224	0.113204812317228	0.221905312979261	0.510149174877161	0.609946956274906	0.999928512909149
HJV	221.804533618914	-0.543876262321573	0.708418035968233	-0.767733505793974	0.442645525979618	0.999928512909149
LINC01719	3.79626132695614	0.152408116697748	1.8100398585475	0.0842015251642309	0.932896205591005	0.999928512909149
NBPF10	50.2670429512289	0.512054709755841	0.46826369817677	1.09351784421807	0.274166498647382	0.999928512909149
NOTCH2NLA	18.1256535272366	-0.499715629990379	0.708215491738861	-0.705598275975921	0.480437996706231	0.999928512909149
RNVU1-29	0.361024367620555	0.107982025222197	3.93202443695256	0.0274621958621107	0.978091091798741	0.999928512909149
RNVU1-25	1.86617018212512	-3.42237160561661	3.32861429745495	-1.02816706887107	0.303871246143577	0.999928512909149
HYDIN2	3.11985305249377	-0.917515088504158	2.91941464099343	-0.31428049843305	0.753308008395913	0.999928512909149
NBPF12	72.1152403322621	-0.598485055682694	0.459059236936452	-1.30372075655574	0.192328809673045	0.999928512909149
PFN1P8	4.35993858820495	-2.17622603520753	1.83318517781617	-1.18712831717307	0.235177010309106	0.999928512909149
SSBL4P	1.27597799232631	0.058677320631303	3.20367408982258	0.018315633546405	0.985387055792202	0.999928512909149
NBPF13P	80.6805553711241	0.779061184585106	0.65928818548278	1.18167017358975	0.237336597504119	0.999928512909149
PRKAB2	193.779927651622	-0.668765518526019	0.391005839051896	-1.71037220351397	0.0871970677194733	0.999928512909149
PDIA3P1	11.0276245863451	-0.896174459244287	0.807934144459507	-1.10921721205855	0.267336489141389	0.999928512909149
FMO5	767.210062266442	0.0602847770732739	0.555542918363826	0.108515067118169	0.913587129258294	0.999928512909149
CCT8P1	41.2967904745005	1.49608465344284	1.09566647586762	1.36545626465221	0.172109690191676	0.999928512909149
RPL7AP15	0.71481560799597	-1.14421945779099	3.89784709633446	-0.29355165287705	0.769100524166783	0.999928512909149
CHD1L	8.30147041458786	-1.18476346206002	0.936351189191273	-1.26529818697972	0.205764456252128	0.999928512909149
LINC00624	26.3693299808882	-0.17348100597277	0.724336292579373	-0.239503401596793	0.810715259115379	0.999928512909149
OR13Z2P	5.33549861230701	0.228464568028798	3.89663600292085	0.0586312316206968	0.953245834228531	0.999928512909149
OR13Z3P	4.31077118245178	-1.57614494978916	3.86265844862658	-0.408046678408644	0.683239405638717	0.999928512909149
BCL9	87.6335367876255	-0.879449648255992	0.707258818585577	-1.24346225899986	0.213697540178866	0.999928512909149
ACP6	61.0810254641643	-0.242488315287087	0.699398490791043	-0.346709806326326	0.728809342307874	0.999928512909149
GJA5	2.70933243244801	-1.14302270900922	2.29223598377927	-0.498649666569097	0.618026209374334	0.999928512909149
GPR89B	23.7501763451283	-0.691366389722225	0.820880328447588	-0.84222555439927	0.399661712417802	0.999928512909149
PDZK1P1	0.896929532546396	1.79160740627251	3.11385409710587	0.575366523414727	0.565043439699191	0.999928512909149
LINC02804	1.01847527153187	-0.581809440965329	3.88723025013195	-0.149671978125191	0.881023417321173	0.999928512909149
RNVU1-7	1.61313154191985	-1.78602753996401	3.91419356120857	-0.456295150465822	0.648177750756468	0.999928512909149
NBPF11	104.283327898377	-0.320003199523614	0.378765800148272	-0.844857691476753	0.398190299036862	0.999928512909149
PFN1P4	0.567086011122346	1.20184656509874	3.90638197035099	0.307662326475143	0.758339289184702	0.999928512909149
LINC02805	0.426358211484617	-0.295955830789289	3.92870102165315	-0.0753317264811245	0.939950779109693	0.999928512909149
LINC01138	16.8244706890106	0.610465688966886	0.887100864875331	0.688158148794814	0.491353195669116	0.999928512909149
PDE4DIPP6	8.74471218919746	0.521053743379773	1.22185319505903	0.426445456366467	0.669783284512041	0.999928512909149
PPIAL4G	0.435147717722826	-1.319743054076	3.92273681062383	-0.336434259494999	0.736543418254121	0.999928512909149
RNVU1-27	2.53624481746818	2.56348042797954	2.9549802398486	0.867511868069505	0.385661611944723	0.999928512909149
NBPF14	46.2741080943968	-0.0484709848673943	0.542551750576673	-0.0893389152571621	0.928812567798925	0.999928512909149
NUDT4B	1.00508840573243	0.299473955438857	3.88563988586863	0.0770719789365941	0.93856628424736	0.999928512909149
PDE4DIP	126.338767645033	0.248910237990422	0.359824336077329	0.691754873236058	0.489091280385013	0.999928512909149
NBPF9	51.6337222898462	0.357915431404529	0.478567344110651	0.747889374001613	0.454526887443902	0.999928512909149
NOTCH2NLC	61.1842106284688	-1.33088842563462	0.815157532848422	-1.6326763502805	0.102537083935571	0.999928512909149
NBPF19	17.1626118163153	0.831526385940703	1.10269006570416	0.754088942852408	0.450795816381617	0.999928512909149
LINC00869	71.0451863194954	-0.816800595278409	0.64025172068474	-1.27574916066583	0.202044204320449	0.999928512909149
RNVU1-30	1.37721605438784	-1.28043562541862	3.90096419846937	-0.328235677200275	0.742733474287076	0.999928512909149
PDE4DIPP7	6.36657067627263	-0.456539035882631	1.6706488768606	-0.273270489212873	0.784645298475992	0.999928512909149
FCGR1A	19.4701866981342	-1.91554677985645	1.0608187857648	-1.80572479066293	0.0709613383234965	0.999928512909149
H2BC18	0.36253657225861	0.482687472627134	3.91165648867842	0.123397203722818	0.901792571258095	0.999928512909149
H4C14	0.528745383689479	-0.769940622456148	3.88098506262232	-0.198387937606725	0.842741554283744	0.999928512909149
H2AC18	1.15613310887244	-0.616421504996335	2.31718648170115	-0.266021535109161	0.790222623795444	0.999928512909149
H2BC19P	0.705470177228739	-0.294402776572063	3.90817811838192	-0.0753299280775753	0.9399522099625	0.999928512909149
H2BC20P	30.5832607412773	-0.397984164768934	0.653870399116177	-0.608659094075646	0.542750426127969	0.999928512909149
H2AC19	5.39118597622062	-0.763031769634587	0.976725517964239	-0.781214123723267	0.434676568193549	0.999928512909149
H2BC21	128.643394066909	0.230135844038085	0.585643287770286	0.392962489016615	0.694347186729627	0.999928512909149
H2AC20	20.8599071471096	-0.564567494751928	0.764254699827989	-0.738716418595784	0.460079213813718	0.999928512909149
H2AC21	0.399507397897687	-0.664808963429504	3.8887182445364	-0.170958377960026	0.864256493286185	0.999928512909149
BOLA1	65.2919128477101	-0.123472489715479	0.491308690111608	-0.25131346585266	0.801571764941662	0.999928512909149
SV2A	29.5784624927561	0.155457168235912	0.504825999512669	0.307942079817565	0.758126405520023	0.999928512909149
SF3B4	187.924111925714	-0.201499735005342	0.613323912929519	-0.328537222758666	0.742505504997683	0.999928512909149
MTMR11	28.3993221680706	0.0949786402153764	0.682472199710585	0.139168511560843	0.889316990462645	0.999928512909149
OTUD7B	279.494593011159	0.307768515690215	0.28450629033202	1.0817634834402	0.279357636411787	0.999928512909149
VPS45	121.179950131687	-0.625917012409521	0.464912198563076	-1.34631230228862	0.178201819980533	0.999928512909149
PLEKHO1	309.76024988581	-0.0950334906774986	0.315518207653612	-0.301198119069661	0.763263424035167	0.999928512909149
ANP32E	100.621202846953	-0.259944483722645	0.402158341015132	-0.646373473359996	0.518037515333451	0.999928512909149
CA14	15.0173806920185	-0.389729637506042	0.772287807982912	-0.504643001582469	0.613809601322031	0.999928512909149
APH1A	735.358644737061	0.0551657953623677	0.277272354407309	0.198958873776972	0.842294915360259	0.999928512909149
C1orf54	22.5626611062927	-1.12376477638983	0.713003477621303	-1.57609999342344	0.115002760575621	0.999928512909149
CIART	14.2094255522113	0.774585401798658	0.739875876288418	1.04691263308159	0.295139874770465	0.999928512909149
MRPS21	490.038464042634	-0.930417255937518	0.461973465641283	-2.01400583612734	0.0440089207578257	0.999928512909149
PRPF3	453.504671698118	0.0514510399791252	0.252652403206883	0.203643580373921	0.838632034472328	0.999928512909149
RPRD2	244.07163772015	0.171926571323575	0.285558004951509	0.602072322758979	0.547125996899299	0.999928512909149
TARS2	121.380913967272	-0.599991216164106	0.441730964570737	-1.35827294051519	0.174377093216546	0.999928512909149
ECM1	80.7728974417599	0.0552617617860074	0.506077978633415	0.109196139960947	0.913046921868011	0.999928512909149
FALEC	7.27874541756327	2.81697993492212	1.2214816129919	2.30619921328346	0.0210995035285067	0.999928512909149
ADAMTSL4-AS2	1.57806528209126	-0.197437459658457	3.56601042935436	-0.0553664840778954	0.955846496694732	0.999928512909149
ADAMTSL4	25.7636481289628	-0.691870222801171	0.541214334527144	-1.27836640432973	0.201120263942256	0.999928512909149
ADAMTSL4-AS1	0.755441991106264	0.80460778300405	3.88678108560813	0.207011345707977	0.836000997827779	0.999928512909149
MCL1	1929.02926103707	0.284347641556097	0.239813718015198	1.1857021521099	0.235739944355331	0.999928512909149
RN7SL473P	3.30027156519243	-3.44805246995089	3.30436346829915	-1.04348462359854	0.296723898657313	0.999928512909149
RN7SL600P	6.78669842462588	1.83789543438576	1.4642749272461	1.25515734797313	0.209421645515747	0.999928512909149
ENSA	575.659532582753	0.302073114501009	0.329199373086553	0.917599300596446	0.358828684192831	0.999928512909149
GOLPH3L	117.75231171175	-0.372431460347745	0.40903500351145	-0.910512443068506	0.362552322578739	0.999928512909149
HORMAD1	0.602779423017689	1.04742623486229	3.90216999259449	0.268421477498439	0.788374909257669	0.999928512909149
CTSS	486.44222538178	-0.380982420138554	0.329981028513696	-1.15455855706184	0.248271246062586	0.999928512909149
CTSK	66.6546306007174	-0.300928877730319	0.54841196073929	-0.54872777997885	0.583192278777673	0.999928512909149
ARNT	113.026636531901	0.0435894870489743	0.291475087520672	0.149547899341081	0.881121316072944	0.999928512909149
RNU6-1309P	1.23925219199871	0.279638770055502	3.39329722254803	0.0824091589140312	0.934321353064849	0.999928512909149
SETDB1	154.237414107382	0.148189072539634	0.317567417985004	0.466638150349012	0.640758787270147	0.999928512909149
CERS2	13.0009451938516	0.50871675810204	0.679409173130382	0.748763452454026	0.453999791516665	0.999928512909149
ANXA9	107.599180504033	0.428955472127362	0.46496210693101	0.92256006614967	0.356236514478996	0.999928512909149
MINDY1	134.687131262833	0.660375167340463	0.501486365886516	1.31683573525088	0.187893691625625	0.999928512909149
PRUNE1	83.0545700067532	-0.496455192802206	0.406239688740521	-1.22207456967433	0.221679428875333	0.999928512909149
BNIPL	76.5182246453646	0.91024472387589	0.659296857526351	1.38062955023187	0.167392892659702	0.999928512909149
C1orf56	66.2735153673552	0.734165525483312	0.420297588473377	1.74677548864836	0.0806762899699999	0.999928512909149
CDC42SE1	111.708218858401	-0.744372754116049	0.577768913072002	-1.28835722600272	0.19762164115115	0.999928512909149
MLLT11	17.7011353076931	0.216159724017447	1.03993838189079	0.207858203698984	0.835339684964941	0.999928512909149
GABPB2	259.639138276814	0.697251465765761	0.353089233728871	1.97471743446351	0.0483002232911097	0.999928512909149
SEMA6C	50.5976370099034	0.238635600602523	0.578767553190667	0.412316826136775	0.680107217319226	0.999928512909149
TNFAIP8L2	1.50028863200219	0.904683957177964	3.61618543731517	0.250176317796812	0.802450998699092	0.999928512909149
SCNM1	96.9198174029776	-0.149604370242391	0.355846352471223	-0.42041844521784	0.674179795728212	0.999928512909149
LYSMD1	12.4014549707128	-0.448996875578081	0.862282577378149	-0.520707349722058	0.602570653630164	0.999928512909149
TMOD4	1.53972632961904	-0.526846668633447	3.60434065788874	-0.146170054009837	0.88378714506079	0.999928512909149
VPS72	163.642990824164	-0.49427666288252	0.491032718522829	-1.00660637109773	0.314123971588231	0.999928512909149
PIP5K1A	172.972127484842	-0.313445713727073	0.412767740134127	-0.75937551133531	0.447627958306757	0.999928512909149
PSMD4	363.801260230817	-0.429029994762691	0.327243278936315	-1.31104295298968	0.189843252331	0.999928512909149
ZNF687-AS1	4.19685695766543	-2.12175983868892	1.60696191378114	-1.32035477660853	0.186716595005622	0.999928512909149
ZNF687	5.11197539424551	2.58923652928381	1.39584820205369	1.8549556645732	0.0636025579768764	0.999928512909149
PI4KB	14.2128113981217	-0.621385395558517	0.777375918399461	-0.799337078562824	0.424094984485045	0.999928512909149
RFX5	11.9669195070733	-0.594113090982091	0.78868646827783	-0.753294388680704	0.451273030005533	0.999928512909149
RFX5-AS1	6.26926308038727	-0.492777227825547	1.58524812198689	-0.310851797261818	0.755913290412765	0.999928512909149
SELENBP1	609.226467379703	0.23637960817921	0.300192494627157	0.787426775851931	0.431032077518845	0.999928512909149
PSMB4	360.447500257205	-0.201609482039199	0.234350224498671	-0.860291397076695	0.389628433928095	0.999928512909149
POGZ	484.549636241122	0.0564574520451721	0.229303472894669	0.246212808434463	0.805517501004757	0.999928512909149
CGN	191.763658851848	-0.350514966552927	0.31171779410186	-1.12446248878044	0.260816875291985	0.999928512909149
TUFT1	98.3395638439109	-0.493448929205728	0.773346838136474	-0.638069369229966	0.52342852477743	0.999928512909149
SNX27	430.433267952501	-0.0313381641402356	0.256272839805533	-0.122284375371248	0.90267380577519	0.999928512909149
CELF3	3.91929915652359	0.661431422351379	1.41570240674124	0.467210777633631	0.64034908347364	0.999928512909149
RIIAD1	7.28210582440885	-0.935155368479961	1.32739254509027	-0.70450551492013	0.48111801682611	0.999928512909149
MRPL9	30.4128159687311	-0.597269836469696	0.520309134920059	-1.14791341605306	0.251004309203437	0.999928512909149
OAZ3	6.05672267702706	0.477845551073723	1.08529160476899	0.440292313120246	0.659725407383825	0.999928512909149
TDRKH	11.4486781547264	-0.418420507753017	0.877307487910644	-0.476937121270341	0.633406897405736	0.999928512909149
TDRKH-AS1	6.35737922980287	0.979471958296395	1.04622724934687	0.936194272236598	0.349173171712495	0.999928512909149
LINGO4	0.684354200112185	-0.85211103467058	3.91678806438074	-0.217553521064792	0.827777001830843	0.999928512909149
RORC	193.818973978569	0.0463082261769019	0.419948305009463	0.110271253924595	0.912194254253332	0.999928512909149
C2CD4D	4.18763978423377	-1.90367074061548	1.57719906444071	-1.20699459157398	0.227434226839734	0.999928512909149
C2CD4D-AS1	2.17344675467355	-2.00844827029685	2.29683473854912	-0.874441785727064	0.381877709844108	0.999928512909149
THEM4	165.094363945615	0.356992828931649	0.337181596872979	1.05875537764338	0.289711200437753	0.999928512909149
S100A10	433.665052961148	-0.136261694169273	0.289099386007008	-0.471331662274683	0.637403908539641	0.999928512909149
S100A11	1549.05844065564	-0.359762960090835	0.487506640118034	-0.73796525110659	0.460535565471164	0.999928512909149
TCHH	2.16778059075564	-2.27320509597182	2.47522775813364	-0.918382192710158	0.358418810093165	0.999928512909149
FLG-AS1	5.76400365263078	-1.89014401355664	1.35829294204777	-1.39155844445974	0.164056150012073	0.999928512909149
HMGN3P1	0.460183728240072	-0.510610155005686	3.89310564445267	-0.131157538900405	0.895650684771456	0.999928512909149
LCE2D	0.525956682988646	-1.55896707653158	3.91177887481321	-0.398531493323743	0.69023844844361	0.999928512909149
SPRR1A	0.968066850820566	0.844166810147309	3.90835348441967	0.215990394295836	0.828995235093544	0.999928512909149
SPRR3	12.7687747676955	0.382679270459193	3.90017358632325	0.0981185226732304	0.921838179528606	0.999928512909149
LORICRIN	3.98225186660519	-2.74382350824123	2.60658543996082	-1.05265051594951	0.292501195767693	0.999928512909149
S100A9	162.360985408359	-1.27716470394104	0.576395927694788	-2.21577676485133	0.0267067945084714	0.999928512909149
S100A12	6.2000938013914	-0.110066767797149	1.39754455690614	-0.0787572512470111	0.937225706942892	0.999928512909149
S100A8	74.3886502069355	-0.968125269299201	0.640545091023116	-1.51140845955568	0.130684415345477	0.999928512909149
S100A7	3.50151175677598	-1.34655593979952	2.12791787953595	-0.632804467103388	0.526861339269131	0.999928512909149
S100A6	354.152949145124	0.197389345498342	0.45346553887979	0.435290730109192	0.663351412637208	0.999928512909149
S100A4	93.4989086102098	-1.31687005160451	0.464272092037996	-2.83641871692933	0.00456225896853546	0.999928512909149
S100A3	0.504513115258637	0.346836554110571	3.928389309671	0.0882897612150405	0.929646376543299	0.999928512909149
S100A2	1.98137148976033	-0.279620967821362	1.55975568140416	-0.17927228677868	0.857723906266383	0.999928512909149
S100A16	309.23965699392	0.76689380509104	0.356801746317338	2.14935552588066	0.0316062280694344	0.999928512909149
S100A14	301.447198068429	0.434864572070798	0.594757755388545	0.731162507980595	0.464679897583671	0.999928512909149
S100A13	293.698816823236	0.445848038972071	0.332872884496742	1.33939428453637	0.180442349077396	0.999928512909149
S100A1	4.13211530063143	0.456030519965009	1.76247148778946	0.258744906300285	0.795832068856369	0.999928512909149
CHTOP	319.697457662334	0.23735074820627	0.236283733893475	1.00451581789069	0.315130050807458	0.999928512909149
SNAPIN	7.97516650001343	-1.17304068181552	1.13087959094834	-1.03728167985755	0.299604601204962	0.999928512909149
ILF2	116.316582745644	-0.123261192874388	0.602730242883435	-0.204504742096086	0.837959086645393	0.999928512909149
NPR1	17.5768405913055	-1.05510253021725	0.790916876908371	-1.33402454925676	0.182195811168111	0.999928512909149
INTS3	111.297217944282	0.188482813765698	0.448319152128805	0.420421061359309	0.674177884907631	0.999928512909149
SLC27A3	223.734420088922	-0.585950876666705	0.345899174481199	-1.69399327866437	0.0902665602620349	0.999928512909149
GATAD2B	432.787712899632	-0.184808512531013	0.209412282055419	-0.882510379606603	0.377500869239938	0.999928512909149
DENND4B	157.321095517603	-0.0204448429041944	0.398743648700087	-0.0512731499820625	0.95910786316458	0.999928512909149
CRTC2	5.55412219076808	-1.13645705864116	1.13495444421575	-1.00132394250101	0.316670221342438	0.999928512909149
SLC39A1	0.834548473120475	1.33260589644466	3.21769154139828	0.414149671992972	0.678764497135989	0.999928512909149
CREB3L4	26.5225631317799	0.275755945586884	0.749510424116247	0.367914757038944	0.712936796321267	0.999928512909149
JTB	753.545143421535	-0.091685712643793	0.223199398915711	-0.410779388695474	0.681234307978096	0.999928512909149
RAB13	218.687748761457	0.441954482619134	0.326185340949737	1.35491828459341	0.175443593390158	0.999928512909149
RPS27	767.326966988879	-0.656667699467406	0.3517962771709	-1.86661355472048	0.0619555733341537	0.999928512909149
NUP210L	5.87969274411692	-0.783200113434397	1.47003645603942	-0.532775979953925	0.594188663139925	0.999928512909149
TPM3	691.568245423201	0.0279319385463994	0.22537231354351	0.12393686743162	0.901365261981741	0.999928512909149
CFAP141	0.612664796532622	-0.32174577423404	3.90224897710187	-0.0824513699976659	0.934287787720887	0.999928512909149
C1orf43	425.625738421105	-0.254274087233379	0.313266368681529	-0.81168651554766	0.416971533747862	0.999928512909149
UBAP2L	198.9561229412	-0.651178722827122	0.426242601480546	-1.52771853532534	0.126582436068135	0.999928512909149
HAX1	137.047001045554	0.235550834938875	0.391626850730217	0.60146753088986	0.547528631517491	0.999928512909149
ATP8B2	62.2418348111966	0.0492545558867963	0.345509555545807	0.142556276942871	0.886640630639526	0.999928512909149
RNU7-57P	9.12740804050755	1.24459147186363	1.19783864034855	1.03903099294031	0.298790322388605	0.999928512909149
IL6R-AS1	2.47155116994578	-1.04201794641578	1.86126180736395	-0.559844908595397	0.575585228832392	0.999928512909149
IL6R	358.179640129461	-0.302591330992851	0.494709624228706	-0.611654425491754	0.540766420870386	0.999928512909149
SHE	37.9225777203411	0.328177136929545	0.61861421680118	0.530503709770091	0.595762737581559	0.999928512909149
TDRD10	10.7548350554816	0.72938657067529	1.13461752636598	0.642847967465661	0.520322754749951	0.999928512909149
UBE2Q1	124.414617666571	0.0189347799093314	0.330998242343736	0.0572050769069279	0.954381833998301	0.999928512909149
CHRNB2	0.337026758874922	-0.701866667819006	3.90556951826108	-0.179709172897147	0.857380891759198	0.999928512909149
ADAR	946.845657125506	-0.0297851223324245	0.231137564439279	-0.128863183293814	0.897465909191308	0.999928512909149
KCNN3	36.4778811040333	-0.149228112995786	0.499584367295642	-0.298704528733735	0.765165501301713	0.999928512909149
PMVK	146.207769406378	-0.567842964968701	0.368589393501286	-1.54058411603947	0.123418036202777	0.999928512909149
PBXIP1	165.161864087314	-0.0391475648171723	0.270359918087307	-0.144797960785483	0.884870392315302	0.999928512909149
PYGO2	110.636969369222	-0.398193000114142	0.439584434901999	-0.905839626016138	0.365020743754344	0.999928512909149
SHC1	63.5921588628796	-0.41368283780817	0.463567216466933	-0.892390193079321	0.372183825769142	0.999928512909149
CKS1B	186.576691130668	-0.161087886009007	0.497306778316597	-0.323920551725227	0.745998184125796	0.999928512909149
FLAD1	97.0350646885731	0.286336611669568	0.453445821496423	0.631468188910916	0.527734442672126	0.999928512909149
ZBTB7B	8.29386837321796	-1.09742107179058	1.02515251983173	-1.07049541464397	0.284396371839509	0.999928512909149
DCST2	1.87469504191288	-2.03365968159765	2.64867736606072	-0.767801963219946	0.442604847994758	0.999928512909149
DCST1-AS1	8.23418104317554	-1.01384895709745	1.2955890040372	-0.782539025831635	0.433897859532436	0.999928512909149
ADAM15	202.201267080249	-0.337489561819064	0.6678978460582	-0.505301168151477	0.613347322474848	0.999928512909149
EFNA4	31.6941592821366	-0.455777101127647	0.788343046501676	-0.578145647570798	0.563165790688964	0.999928512909149
EFNA3	27.0635048258751	-0.84084271602861	0.782323374589411	-1.07480198513807	0.282463391507404	0.999928512909149
EFNA1	637.664521979991	-0.0675241679356882	0.295827376362753	-0.228255304718275	0.819447769056808	0.999928512909149
SLC50A1	209.74277132003	-0.326377920334886	0.337276861306439	-0.967685476764293	0.333201473513761	0.999928512909149
DPM3	271.295301219393	-0.403235677489552	0.296508869202116	-1.35994474153381	0.173847411069706	0.999928512909149
KRTCAP2	28.9903856775331	-0.0870491992529759	0.678863237291466	-0.128227888138833	0.897968630699605	0.999928512909149
TRIM46	31.9230542214579	0.804606564281902	0.951162152452195	0.845919449388879	0.397597681671984	0.999928512909149
MUC1	830.182081017779	0.441674474029962	0.689472000109889	0.640598130104728	0.521783814775545	0.999928512909149
THBS3-AS1	7.07816136974136	0.622887038438146	1.38466778819871	0.449845835764295	0.652821605158554	0.999928512909149
THBS3	34.7079882030871	0.0589706581202249	0.403578935736694	0.14611926663759	0.883827237078794	0.999928512909149
MTX1	1.56097349698256	-0.157609528086744	2.30257107512425	-0.0684493650552085	0.945427926313799	0.999928512909149
GBAP1	0.528281022735234	-1.04556840393627	3.90130157982471	-0.26800501897709	0.788695455431928	0.999928512909149
MTX1P1	0.477105943445369	-0.676217543905708	3.9041969955322	-0.173202721245763	0.862492084725275	0.999928512909149
FAM189B	110.270982997181	-0.874445663430367	0.580009601826379	-1.50763997816044	0.131646694997195	0.999928512909149
SCAMP3	261.672410397912	-0.0338789837682645	0.388299200557951	-0.0872496871473943	0.930473045275301	0.999928512909149
CLK2	193.991254355111	0.0860321952483892	0.371668794283891	0.231475433427632	0.816945468516668	0.999928512909149
HCN3	0.900767426976452	0.121608264116876	3.87182793435207	0.0314084887497012	0.974943771449215	0.999928512909149
PKLR	77.0942821920572	-0.34243119377955	0.800508238183393	-0.427767232672877	0.668820595454105	0.999928512909149
FDPS	35.7648430416112	-0.265616348014778	0.738669559155621	-0.359587510711022	0.719155624699078	0.999928512909149
RUSC1-AS1	28.8396254860459	-0.792489731012238	0.683335585372358	-1.15973724766639	0.246155800120786	0.999928512909149
RUSC1	98.1752288760803	0.0978770857211249	0.394315903876397	0.248219979866208	0.803964208305173	0.999928512909149
ASH1L	857.01702184431	0.11378486447564	0.238754948891668	0.476575941164128	0.633664118753928	0.999928512909149
ASH1L-IT1	17.4432671166548	0.34073566169709	0.605311533823011	0.562909580699842	0.573496455947773	0.999928512909149
ASH1L-AS1	10.54581959968	-1.9562215607664	1.23548366246611	-1.58336497696914	0.113338300809369	0.999928512909149
MSTO1	4.71468223624494	-1.04904057017998	1.03900892915513	-1.00965500944541	0.312660604570808	0.999928512909149
YY1AP1	215.823870388484	-0.109401885800559	0.314460223098286	-0.347903733968811	0.727912480948284	0.999928512909149
DAP3	196.036488511599	0.0174581967386208	0.319257428856208	0.0546837603784747	0.956390407343093	0.999928512909149
MSTO2P	1.5480839422725	0.312108262062386	3.6537354009461	0.0854216925455435	0.931926148033488	0.999928512909149
GON4L	244.447632352387	0.709283150741295	0.376470007172713	1.88403627706761	0.0595600686187941	0.999928512909149
SYT11	75.7550544856364	0.166823127371906	0.4620376776994	0.361059574627245	0.718054912436386	0.999928512909149
RIT1	109.728626459944	-0.213323904966792	0.422661521153916	-0.504715698709437	0.613758533229559	0.999928512909149
KHDC4	194.929247323219	0.135433818804717	0.388685839983297	0.348440320878519	0.727509525784641	0.999928512909149
SNORA80E	2.85958833191568	1.15395607424108	2.88458046440992	0.400042948525321	0.689124883732189	0.999928512909149
SCARNA4	14.9317582218348	-0.635052457789345	0.797713523034563	-0.796090876551218	0.425979216641502	0.999928512909149
ARHGEF2	420.115429045391	0.282630615953997	0.354137889853703	0.798080702606416	0.424823659114707	0.999928512909149
ARHGEF2-AS2	4.24046676704717	0.488447090270224	1.59183710803205	0.306844894999389	0.758961434262156	0.999928512909149
SSR2	328.247269132915	0.112801030038663	0.240343826787348	0.469331921466274	0.638832401617212	0.999928512909149
UBQLN4	6.01069828239538	0.656356985469074	1.02382967059573	0.641080254186389	0.521470542494994	0.999928512909149
LAMTOR2	191.346340422558	-0.0756876808429168	0.24186731062238	-0.312930592597053	0.754333394469377	0.999928512909149
RAB25	143.885356687326	0.0329530449413224	0.656220770254113	0.050216400386964	0.95994994242315	0.999928512909149
MEX3A	73.4203911640741	0.797085690645067	0.516583472347528	1.54299495301861	0.122832000474832	0.999928512909149
LMNA	470.159219940255	-0.328650211238639	0.30537381994446	-1.07622261560736	0.281827707655893	0.999928512909149
SEMA4A	99.8942419427251	-0.345335598199158	0.416213711397187	-0.829707404496364	0.40670423401183	0.999928512909149
SLC25A44	112.995723021909	-0.492621047327859	0.514886694816966	-0.95675621896382	0.338690314905181	0.999928512909149
PMF1	127.958869456732	-0.540908858465768	0.396595815699192	-1.36387938816791	0.172605528984368	0.999928512909149
PAQR6	59.5211998456252	-0.306892090119934	0.478824353213051	-0.640928323842759	0.521569252622261	0.999928512909149
SMG5	37.7801442650801	0.776352819906109	0.565663584322765	1.372463848518	0.169919085568282	0.999928512909149
TMEM79	61.5303919209979	-0.456567375182256	0.648703048095805	-0.703815677331035	0.481547569234805	0.999928512909149
GLMP	48.3032744777819	0.0763186402589627	0.396008577641031	0.192719664593082	0.847178522031675	0.999928512909149
CCT3	951.114810642738	-0.314105594040946	0.303403640829596	-1.03527298875547	0.30054144063255	0.999928512909149
TSACC	2.81514056542523	1.06926778121242	1.54754103158862	0.690946320250242	0.489599275596917	0.999928512909149
RHBG	39.1362524817939	-0.102020782015504	0.883078080492827	-0.115528608703059	0.908026145820946	0.999928512909149
MIR9-1HG	6.24399890410545	-0.135682335723781	0.983873218109446	-0.137906320881973	0.890314454802591	0.999928512909149
MEF2D	111.855869103581	0.22645446026005	0.355202579571847	0.637536080208125	0.523775716108569	0.999928512909149
IQGAP3	21.3023215868036	0.60405746883193	0.757755513156037	0.797166709241141	0.425354217579528	0.999928512909149
TTC24	1.39500792594147	1.44702934114906	3.26536343394487	0.443144957803642	0.65766088848381	0.999928512909149
NAXE	233.457308058226	0.286689816156262	0.294562357807052	0.97327376889091	0.330417255803274	0.999928512909149
HAPLN2	0.534313669586408	-0.940755864564498	3.91929919058772	-0.240031653317956	0.810305717993693	0.999928512909149
BCAN-AS1	22.5758004862169	0.638407749858747	1.10879488470716	0.575767221389511	0.564772532047534	0.999928512909149
BCAN	2.44574221109528	0.95936286898226	3.09757211097435	0.309714458489391	0.756778106779133	0.999928512909149
NES	97.3440683736383	-0.293287690497965	0.365661308294609	-0.802074717354746	0.422509738863056	0.999928512909149
CRABP2	837.234511980902	-0.617242600624776	0.883717439622706	-0.698461491139409	0.484888632514679	0.999928512909149
ISG20L2	160.472453244844	0.355063264301578	0.348617335973268	1.01848998217577	0.308445159216021	0.999928512909149
METTL25B	78.4760106556279	-0.790837317328728	0.553539830670325	-1.42869089722241	0.15309309527822	0.999928512909149
MRPL24	416.018414479038	-0.597279125377651	0.322128919482575	-1.85416176336183	0.0637160206298656	0.999928512909149
HDGF	1302.5458404497	0.0572836187418287	0.196534733028094	0.291468168802714	0.770693285163357	0.999928512909149
PRCC	29.6487951783437	-0.355990923993592	0.502173107233407	-0.708900813018108	0.478386030548401	0.999928512909149
SH2D2A	26.4380049035651	0.346272513099381	0.840405142395133	0.41203045487384	0.680317101147865	0.999928512909149
NTRK1	1.85332938215328	-2.1831208471989	2.94954113748124	-0.740156093928282	0.459205285349765	0.999928512909149
INSRR	2.39563378760985	0.772431740159732	3.90683652040434	0.19771283905163	0.843269743898827	0.999928512909149
PEAR1	16.1222733949702	0.402971813130985	0.680941817297145	0.591785968925359	0.553993920048597	0.999928512909149
LRRC71	0.845493050806762	-0.330253936701396	3.88272071820519	-0.0850573504174304	0.932215796815485	0.999928512909149
ARHGEF11	75.0121841369934	-0.416954878563575	0.352161814289262	-1.18398662673033	0.236418356671992	0.999928512909149
RN7SL612P	6.43722466769267	-1.08192354638235	1.44856610999609	-0.746892764449161	0.455128293893468	0.999928512909149
ETV3	51.8100046860844	0.441538205444647	0.532656589397607	0.828935967813693	0.407140641323382	0.999928512909149
CYCSP52	3.38174577111714	-0.880843936084484	1.76856132725921	-0.49805676654117	0.61844403177771	0.999928512909149
FCRL5	21.2946751951605	0.854993394670166	0.862079679715583	0.991780011509197	0.321304850348731	0.999928512909149
FCRL3	4.49945801441683	-1.50849659013108	1.69230090491823	-0.891387923830231	0.372721094043577	0.999928512909149
VDAC1P9	0.894872155047556	-0.247201483215597	3.6057226390586	-0.0685580972140823	0.945341373926299	0.999928512909149
FCRL2	2.18689205051588	-0.450414419122061	1.88812504756631	-0.238551159364483	0.811453640918671	0.999928512909149
FCRL1	2.38399681201513	-1.94088649950956	3.05717657269797	-0.634862414177381	0.525518152406043	0.999928512909149
CD5L	111.755555801355	-1.37955658914422	0.852952731946081	-1.61738926141505	0.105794282273871	0.999928512909149
KIRREL1	22.8866600875169	-0.253396624744191	0.59471904277117	-0.426077872945612	0.670051102989414	0.999928512909149
KIRREL1-IT1	2.13045360892423	-1.08046099593943	2.30307028477877	-0.469139393217962	0.638970002932266	0.999928512909149
SMIM42	1.04723275746449	-0.44882453098693	2.66586074486812	-0.168360081017335	0.866300010515868	0.999928512909149
LINC01704	0.551745486390403	-1.16279407194527	3.91991513218575	-0.296637562991547	0.766743229820374	0.999928512909149
ELL2P1	2.06019246032245	-0.723744771760917	2.20945603348336	-0.327566948965209	0.743239115193954	0.999928512909149
CD1D	18.5549694717604	1.06200441168551	0.834640335870994	1.27240964286401	0.203227609705608	0.999928512909149
CD1A	2.57052090126236	1.47534340528039	3.87225285621262	0.38100389103293	0.703200361294262	0.999928512909149
CD1C	38.0490992453055	0.291762746273803	0.598879640830237	0.487180939845154	0.626130111309734	0.999928512909149
CD1E	8.23449035470889	-2.01885036913062	1.15671076105708	-1.7453372416849	0.080926182931763	0.999928512909149
OR10K2	1.38900121096043	1.1687869650062	2.09021161561681	0.559171595963643	0.576044616133958	0.999928512909149
HSP90AA3P	12.9404500861923	0.456598581205367	0.892051912402738	0.511852028852806	0.608754573778795	0.999928512909149
SPTA1	0.702733171347752	0.366671784295619	3.94090967158159	0.0930424229054872	0.925869858770944	0.999928512909149
MNDA	44.2051507742547	-0.648206277542028	0.503951014534316	-1.28624858140431	0.198356321155218	0.999928512909149
PYHIN1	13.824698305378	-0.0488106526572983	0.85939108093113	-0.056796787563135	0.954707072962406	0.999928512909149
IFI16	229.722963799886	0.0409682971691075	0.23126990841663	0.177144953485707	0.859394532470802	0.999928512909149
AIM2	16.4398964634221	1.24197859581621	0.886069009673905	1.40167253594987	0.161013055487044	0.999928512909149
CADM3	8.73575998332103	-1.55982266396782	1.06429565924439	-1.46559149275797	0.142759610284992	0.999928512909149
CADM3-AS1	1.09993577543751	-0.76243026939932	3.90764185441705	-0.195112627462903	0.845304777270494	0.999928512909149
ACKR1	34.4268040673617	0.637608017536105	0.536593696345537	1.18825103961997	0.234734520668208	0.999928512909149
FCER1A	6.77607209220394	-1.47242973961361	1.55046822868075	-0.949667792203948	0.342281080051641	0.999928512909149
APCS	1003.56990927163	-0.211517302458653	0.687972290484116	-0.307450322323027	0.758500630010724	0.999928512909149
OR10J6P	1.03621373697883	-0.0409105331432839	3.89275134686912	-0.0105094133937395	0.99161485566374	0.999928512909149
CRP	228.362244323522	-0.11316495742933	0.529377517791254	-0.21376985917629	0.83072653051813	0.999928512909149
DUSP23	90.0441319475187	0.0326274601292044	0.366657661126682	0.0889861677209887	0.929092903065889	0.999928512909149
FCRL6	3.38743631005366	0.165832881860253	1.6027493963871	0.103467754992809	0.917591739898565	0.999928512909149
SLAMF8	1.29596646756283	1.00145108154445	3.76561225717234	0.265946415390219	0.790280477529747	0.999928512909149
VSIG8	0.76692270164051	-0.0422212974177141	3.92419085963786	-0.0107592364713908	0.99141553695835	0.999928512909149
CFAP45	5.40789050185299	0.925512002430192	1.58647309351309	0.583377055819292	0.559639499996125	0.999928512909149
TAGLN2	819.642983996592	0.639315726970514	0.3384701795199	1.88883915232162	0.0589133847852878	0.999928512909149
IGSF9	89.7089639545513	0.571800764225148	0.626821948805189	0.912221987942638	0.361651871366549	0.999928512909149
SLAMF9	0.959991997695861	0.0502419434954034	3.88000808529289	0.0129489275256525	0.989668539369935	0.999928512909149
LINC01133	11.7688175313812	2.86620115001212	1.08267937027394	2.64732221625958	0.00811320072490363	0.999928512909149
KCNJ10	7.23378980424157	0.301062352152801	1.13564711166183	0.265102027787705	0.790930865262826	0.999928512909149
PIGM	277.286079307083	0.316809510832185	0.270878776909841	1.16956195109236	0.242177296763282	0.999928512909149
IGSF8	110.816807606939	0.0559686969580537	0.283744837422972	0.19725009789208	0.843631828185449	0.999928512909149
ATP1A2	12.6619993894866	0.300450966402661	0.86427049659127	0.347635338227622	0.72811406357534	0.999928512909149
ATP1A4	2.70644299866831	0.585772980563753	2.47195986924535	0.236967026791815	0.812682370580337	0.999928512909149
CASQ1	1.54890202293481	-0.747879627781823	2.48835987439754	-0.300551232752414	0.763756723497232	0.999928512909149
PEA15	924.199579187678	-0.000616356812545746	0.27386172917464	-0.0022506131630853	0.998204272020806	0.999928512909149
DCAF8	455.045503507972	-0.169539815203963	0.229804430522499	-0.737756947585762	0.460662159506756	0.999928512909149
DCAF8-DT	2.88378317832002	0.587410789592392	1.3200722698621	0.444983811116458	0.656331453373037	0.999928512909149
RPSAP18	1.4185018126028	0.916459469730255	3.652397582221	0.250919963968698	0.801875989070175	0.999928512909149
PEX19	159.385752278477	0.148731113028159	0.366081214717292	0.406279008724928	0.684537607163869	0.999928512909149
COPA	1101.33125506463	0.0934562356831533	0.230667781470409	0.405155133011682	0.685363482536486	0.999928512909149
NCSTN	84.378164772498	-0.684817700287786	0.578068656275516	-1.18466499239044	0.236149929051502	0.999928512909149
NHLH1	4.61971407278945	-3.26813987599625	1.6169655577466	-2.02115614667187	0.0432636036858672	0.999928512909149
VANGL2	12.0998830151456	-0.588395963294098	1.13078361345487	-0.520343553172282	0.602824145069535	0.999928512909149
SLAMF6	10.4392921198014	-0.41884545229075	0.993622752608837	-0.421533676831611	0.673365425107471	0.999928512909149
CD84	198.140370161739	0.424469377028777	0.329613131691882	1.28778054093296	0.197822367843536	0.999928512909149
SLAMF1	7.4114893558479	0.651576132806445	1.46136709630518	0.445867526683642	0.655692940483619	0.999928512909149
CD48	19.5396299416444	-0.955991475024261	0.882244867498625	-1.0835897268915	0.278546747771742	0.999928512909149
SLAMF7	58.1036729492684	-1.01178192380598	0.690960708504951	-1.46431180724472	0.143108772527033	0.999928512909149
LY9	12.8746447804152	1.50860624923179	0.932744064759086	1.61738498933407	0.10579520385833	0.999928512909149
CD244	5.19802988808813	-0.533440468604914	1.51046618019539	-0.353162802053541	0.723966393015406	0.999928512909149
ITLN1	7.86663231256339	-2.38631472053675	1.51597522461103	-1.57411195235663	0.115461569814762	0.999928512909149
F11R	279.948154772664	-0.337524072305624	0.405303314754111	-0.832769089269336	0.404974970920555	0.999928512909149
TSTD1	624.593015528232	-0.693165552720277	0.489454543206265	-1.41620005849688	0.156716938785223	0.999928512909149
USF1	2.77607125923104	0.454894857883783	1.25519002614286	0.362411147642443	0.717044810294791	0.999928512909149
ARHGAP30	66.0164071196	-0.711316604862897	0.469792952087971	-1.51410659036387	0.129998807443744	0.999928512909149
NECTIN4	101.040195240761	0.613514404471503	0.618546492870043	0.991864656163207	0.321263552317497	0.999928512909149
KLHDC9	39.609704541529	-0.308373569139552	0.703148981008909	-0.438560785080118	0.660979816928298	0.999928512909149
PFDN2	183.132117214482	-0.555029639760622	0.445977188095004	-1.24452473035995	0.213306503364113	0.999928512909149
NIT1	49.8906140535626	-0.257093572692924	0.559556780323607	-0.459459310892882	0.64590436489086	0.999928512909149
DEDD	74.2268240304412	0.122103403611562	0.347638969465278	0.351236237408528	0.725411126263656	0.999928512909149
UFC1	539.479547830956	-0.37812679830975	0.289571012182791	-1.30581716539727	0.191614741213385	0.999928512909149
USP21	36.0974138321184	-0.571370464317187	0.520074358829738	-1.09863225251649	0.271928503763109	0.999928512909149
PPOX	26.2886468960784	-0.695954473684634	0.521759313519664	-1.33386114181631	0.182249368548361	0.999928512909149
B4GALT3	119.177489492586	-0.415616918544285	0.396329343292187	-1.04866552421247	0.294332086920802	0.999928512909149
ADAMTS4	121.825296592208	-0.533006253351091	0.467935824190709	-1.13905844732645	0.254678777179242	0.999928512909149
NDUFS2	782.407942579161	0.0354200681965557	0.313126088655608	0.113117588983499	0.90993733050079	0.999928512909149
FCER1G	203.944946212425	-0.242377816755691	0.366484836127096	-0.661358377926544	0.508382511633098	0.999928512909149
APOA2	23424.8952925266	-0.0955543667645715	0.664534621618747	-0.143791404775585	0.885665190335711	0.999928512909149
TOMM40L	3.38089418640419	0.257966741974791	1.66507316482531	0.154928172181464	0.87687794360649	0.999928512909149
NR1I3	9.95883591788738	-0.333751966634207	1.31920000059254	-0.252995729596949	0.800271513165619	0.999928512909149
PCP4L1	3.27687801082759	0.415497441411346	2.90392042560132	0.143081552010954	0.886225774387521	0.999928512909149
MPZ	17.0082177604843	-0.760985259797141	0.797274088606722	-0.954483872825972	0.339838768837631	0.999928512909149
SDHC	52.3499133048518	-0.874534273610564	0.566150003852135	-1.54470417320525	0.122417834999317	0.999928512909149
CFAP126	1.44451896678968	0.637739729665275	2.7751448277496	0.229804125279626	0.818243978999606	0.999928512909149
RRM2P2	0.674476311067387	0.324863402304362	3.89691474273115	0.0833642570472767	0.933561908296021	0.999928512909149
FCGR2A	104.436368094768	-0.251935473457281	0.565241844767585	-0.445712708267151	0.655804783601461	0.999928512909149
HSPA6	28.6811896497085	-0.363859431059378	1.32843740702126	-0.2739003201327	0.78416122556042	0.999928512909149
FCGR3A	117.584083152463	-0.255234913433102	0.473568099680782	-0.538961373464867	0.589913507456483	0.999928512909149
FCGR2C	41.9352101487459	0.803817182401136	0.58982992735668	1.36279484156296	0.172947177319461	0.999928512909149
FCGR3B	14.6850079801993	-2.49619354117768	1.17741339106759	-2.12006552678522	0.034000519660211	0.999928512909149
FCGR2B	49.4125724035015	-1.3803612020722	0.584582837504333	-2.36127562000479	0.0182121892927358	0.999928512909149
RPL31P11	2.03380295009601	0.0703493489545885	1.7546441128947	0.040093229411935	0.968018799609889	0.999928512909149
FCRLA	2.19535112417051	-1.92309752858861	1.7042078250702	-1.12844073375229	0.259133833126587	0.999928512909149
FCRLB	4.80121600692426	0.393069092997892	1.72924375118736	0.227306932714371	0.820185082669166	0.999928512909149
DUSP12	43.723846400201	-0.867598949226021	0.617084732011022	-1.40596405034783	0.15973480010004	0.999928512909149
ATF6-DT	1.27625438734048	-0.533282869501334	2.59024112059381	-0.205881554910641	0.836883433847678	0.999928512909149
ATF6	336.963398376245	0.297543527288629	0.250918521105938	1.18581731622356	0.235694451569492	0.999928512909149
OLFML2B	4.06595360988472	-1.78349551870382	1.3180797654367	-1.35310135658817	0.176023252337981	0.999928512909149
NOS1AP	114.520829450003	1.19077490502637	0.409837074147519	2.90548361810176	0.00366686043420843	0.999928512909149
C1orf226	15.9249545145871	-0.0217959063761627	0.863460748393095	-0.0252424981873524	0.979861539092814	0.999928512909149
SH2D1B	3.05181222148306	0.0436845297078392	1.73863137741275	0.0251258146352137	0.979954609578239	0.999928512909149
UHMK1	391.52751303829	0.183013107496337	0.392385542130965	0.466411444474817	0.640921021218856	0.999928512909149
UAP1	157.060707642737	-0.357753315230767	0.417400435495315	-0.857098567245704	0.391390412942806	0.999928512909149
DDR2	157.055542594835	0.214044792531287	0.331607555288133	0.645476223680442	0.518618621427271	0.999928512909149
HSD17B7	61.1253351820772	-0.674474570094579	0.568447193836586	-1.18652106547028	0.235416587484795	0.999928512909149
CCDC190	1.19349742867624	1.52669026318225	3.88848167525959	0.392618608156443	0.694601193696769	0.999928512909149
RGS4	30.2552555397738	-0.0647121566967837	0.625080122703853	-0.103526179039039	0.917545373251304	0.999928512909149
RGS5	443.149411869347	0.482273008090365	0.320363113179201	1.50539493546686	0.132222570391131	0.999928512909149
RGS5-AS1	1.08023311219358	-2.01213101976142	3.88455642530414	-0.51798218366821	0.604470700000817	0.999928512909149
NUF2	26.0994309692106	1.63686364542536	0.921127916972601	1.77702099270328	0.0755647859435343	0.999928512909149
PBX1	2345.31495250744	0.206082267107656	0.423241931593113	0.486913634317724	0.626319536356905	0.999928512909149
PBX1-AS1	58.4002284606878	0.311527611726605	0.774495527688583	0.402232938202151	0.687512603476413	0.999928512909149
MGST3	345.785570932074	0.135937100483473	0.323891202750286	0.419699884804461	0.674704709268157	0.999928512909149
ALDH9A1	284.643771919973	-0.223503468162257	0.322620626932272	-0.692774886365766	0.488450834857223	0.999928512909149
TMCO1	480.304398458279	0.323185065543662	0.253967053183634	1.27254721229521	0.203178760568349	0.999928512909149
TMCO1-AS1	0.997001512817429	-2.4366699900024	3.88328113270291	-0.627477101640174	0.530346541466003	0.999928512909149
UCK2	42.0130775649994	-0.37996462882972	0.569869163500282	-0.66675765801378	0.50492694284841	0.999928512909149
RPS3AP10	0.762297346214732	0.00611149268652428	3.88379705689292	0.00157358703274098	0.998744459719653	0.999928512909149
FAM78B	26.6785843430204	2.21321831645482	1.08823607951109	2.03376671489256	0.0419751219946217	0.999928512909149
FAM78B-AS1	1.85668095544861	-1.23484325313821	2.99608132231262	-0.412152782350065	0.680227443314293	0.999928512909149
POGK	140.223592440546	-0.34208867642808	0.422414933798616	-0.809840394021601	0.41803191326057	0.999928512909149
TADA1	53.8608747716351	0.605855625562737	0.511795404868508	1.18378480892847	0.236498257104906	0.999928512909149
DUTP6	2.40310067702785	0.443812387708053	2.26815778300829	0.195670861627368	0.844867792566631	0.999928512909149
ILDR2	3.46612968891116	0.684796357936647	1.97101587581544	0.347433202512047	0.728265893039155	0.999928512909149
MAEL	2.01433037560783	-0.947125113318883	1.99839078226013	-0.473943896122112	0.635539915602997	0.999928512909149
POU2F1-DT	8.23110975963604	-0.470641546016709	1.26871021721451	-0.370960633587405	0.710666852840636	0.999928512909149
POU2F1	265.742177337025	0.14396948295124	0.267536089159387	0.538131073843531	0.590486561044775	0.999928512909149
CD247	26.0347214084405	-0.946340838407853	0.698147379827348	-1.3555029579025	0.175257366831358	0.999928512909149
CREG1	198.585813218772	-0.0836697061714963	0.298431668025588	-0.280364703669191	0.779197713936016	0.999928512909149
RCSD1	61.9901874311196	-0.550288326085889	0.439871145986362	-1.25102164828732	0.21092657935008	0.999928512909149
MPZL1	274.471366436127	-0.539870302727817	0.496887839145964	-1.08650335185447	0.277256358787008	0.999928512909149
ADCY10	17.0485435706929	-0.649909981837409	1.13522395610096	-0.572494949868383	0.56698670620931	0.999928512909149
MPC2	539.669911952718	-1.53759520707542	0.403611289517553	-3.80959414914618	0.000139195094574188	0.749078401450993
DCAF6	381.842412116348	-0.0959910792050251	0.293063499748576	-0.327543618660725	0.743256757778436	0.999928512909149
GCSHP5	0.67352242355163	0.474842407321724	3.92773848072037	0.120894608857623	0.90377451235954	0.999928512909149
GPR161	31.5408636155599	-0.741955624038701	0.607733991571426	-1.22085589144062	0.222140587539871	0.999928512909149
TIPRL	319.704791049163	-0.189472409410142	0.320716988749556	-0.590777589141369	0.554669452837348	0.999928512909149
RPL34P1	6.13162159468761	0.237111646589004	0.894766844059938	0.264998248608685	0.791010811008233	0.999928512909149
SFT2D2	257.34652670801	-0.127644955465526	0.288628177273405	-0.442247034476518	0.65831045382327	0.999928512909149
RNU6-1310P	0.363997887603956	-0.429482017992404	3.90911056694642	-0.109866940481014	0.912514901457131	0.999928512909149
TBX19	11.3503959711639	-0.987249332489184	0.911527666693868	-1.08307116565091	0.278776836348966	0.999928512909149
QRSL1P1	0.942882022568679	1.160132093408	3.90109334962037	0.297386396437014	0.766171528231434	0.999928512909149
XCL2	5.48786231565131	-0.507374851699565	1.25940325795284	-0.402869254542268	0.687044410398526	0.999928512909149
XCL1	4.50382966764722	1.43199570704088	1.87430237066544	0.764015310151086	0.444858118940389	0.999928512909149
DPT	578.160606409566	-0.60961831358338	0.566593877560899	-1.0759352293175	0.281956224887401	0.999928512909149
ATP1B1	879.399785301567	-0.389497252666381	0.243798556878114	-1.59761918878424	0.11012775327719	0.999928512909149
NME7	17.6258486141223	0.578135314221899	0.692076297805828	0.835363551756981	0.403513045117406	0.999928512909149
BLZF1	84.0697397861937	-0.122731534437754	0.552610596492587	-0.222094066267874	0.824240656953022	0.999928512909149
CCDC181	7.81604657187375	0.456646644697117	0.90739676057716	0.503249145838544	0.614789115651619	0.999928512909149
SLC19A2	69.4634444726689	0.459279437193852	0.424904041705095	1.08090154979654	0.279740909184136	0.999928512909149
F5	682.959038584375	-0.11291780089356	0.519841538296191	-0.217215810155638	0.828040164098064	0.999928512909149
SELP	18.659193757596	-0.495139810179589	0.709735615112416	-0.697639796618017	0.485402486926439	0.999928512909149
C1orf112	15.5557856398487	-0.484506592471301	0.814563669989014	-0.594805059839995	0.551973784965523	0.999928512909149
SELL	90.2408161315399	-0.115966218031064	0.64456171994761	-0.17991483893969	0.857219425505159	0.999928512909149
SELE	5.73921896469666	0.111194622673396	1.59090702298049	0.0698938536741629	0.94427814522456	0.999928512909149
METTL18	21.1028074647964	-0.966688689378832	0.82475407751587	-1.17209325268262	0.241159618578997	0.999928512909149
SCYL3	37.5880619072706	-0.530847481001561	0.55086915965225	-0.963654384530569	0.335219231039862	0.999928512909149
KIFAP3	104.720361055332	0.154839221967132	0.330929553614448	0.467891792304318	0.639861973274545	0.999928512909149
LINC01681	1.8199014082306	0.0100932647631229	3.87526162903562	0.00260453763624592	0.997921881981536	0.999928512909149
GORAB-AS1	1.19882882081951	1.86171093848198	2.94209985690147	0.632783055991401	0.526875323141809	0.999928512909149
GORAB	75.9864918999574	0.12804722378886	0.359462131901065	0.356218951664434	0.721676600234847	0.999928512909149
PRRX1	39.7531445185281	0.0668207271665848	0.714027528994287	0.0935828444327662	0.925440537959102	0.999928512909149
MROH9	7.77230979000132	-1.12624590888849	3.84342214052089	-0.293032060416826	0.769497646093784	0.999928512909149
FMO3	462.444512356402	0.0196340532121752	0.608370008636666	0.0322732102724365	0.974254173177974	0.999928512909149
FMO6P	2.26671744126727	-0.698316409040629	3.55254434943753	-0.196567963789444	0.844165642640138	0.999928512909149
FMO2	76.5203594737854	0.637240274334192	0.32961743580113	1.93327234885312	0.053202656259758	0.999928512909149
FMO1	10.2708364559539	-1.03723517898086	0.834311832295098	-1.24322242455502	0.213785881453195	0.999928512909149
HMGB1P11	0.662301211969886	2.00194997384313	3.90181631211011	0.513081553231928	0.60789427462252	0.999928512909149
FMO4	89.8013999922544	-2.13927906048828	0.786181167018716	-2.72110189131171	0.00650647032617984	0.999928512909149
SRP14P4	0.947509041589863	-1.64806928171335	3.91703433990991	-0.420744149450386	0.673941918655909	0.999928512909149
PRRC2C	1462.90325715608	0.173143855633892	0.23393021626067	0.740151735853381	0.459207929435008	0.999928512909149
MYOC	1.20590587016163	-0.0115612537329867	3.94083561069191	-0.00293370616668704	0.997659244501339	0.999928512909149
RPL4P3	2.23030773675112	1.09464663374596	2.0987961357178	0.521559295406072	0.601977210475855	0.999928512909149
VAMP4	97.7001750202863	-0.405638251639806	0.579957646459935	-0.699427370456833	0.484284987763255	0.999928512909149
METTL13	91.9710055517879	0.361046003224651	0.347474500575874	1.03905754991024	0.298777971915354	0.999928512909149
DNM3	38.3516681721002	-0.0247614024286383	0.547421424648116	-0.0452327974641383	0.963921752399049	0.999928512909149
DNM3OS	52.6354880767289	-0.924740341529311	0.614283340073992	-1.50539707200577	0.132222021421814	0.999928512909149
RNU6-157P	1.03305259611427	-0.9955671452859	3.88423819490524	-0.256309498884938	0.797711863136659	0.999928512909149
PIGC	86.9781444999501	-0.197496192575498	0.485479449878635	-0.406806493302384	0.684150117272622	0.999928512909149
C1orf105	1.95547115151081	-0.907470653786509	3.10666659121463	-0.292104294793897	0.770206883051496	0.999928512909149
SUCO	258.062192230058	-0.0843695572580063	0.38754659631861	-0.217701711379873	0.827661530172537	0.999928512909149
FASLG	0.973430523730829	0.0374440223319232	3.93778005700326	0.00950891664589794	0.992413096552446	0.999928512909149
TNFSF18	1.48752180696217	0.0185745887716663	3.89897717413943	0.00476396448147098	0.996198920669836	0.999928512909149
TNFSF4	2.06342927258938	0.41642106240156	2.19843246097438	0.189417264252456	0.849765794475984	0.999928512909149
PRDX6-AS1	79.8244523390388	-0.400681000107824	0.487916718872449	-0.821207768886826	0.411527932078581	0.999928512909149
PRDX6	647.598445810781	-0.312186394322892	0.381043084546932	-0.819294213655885	0.41261857312832	0.999928512909149
ANKRD45	1.6532831356055	0.842704081534858	2.52564308563612	0.333659211916165	0.738636731503517	0.999928512909149
KLHL20	111.240713652697	-0.359963403232839	0.263014987689331	-1.36860414836139	0.171123046590703	0.999928512909149
RN7SKP160	9.33556762557888	0.394565064944951	1.45077273108804	0.27196890077265	0.785645931905165	0.999928512909149
CENPL	19.7269124206334	0.153525267120708	0.582320459280999	0.263643951837564	0.792054287673991	0.999928512909149
DARS2	67.4650371490948	0.113812709421049	0.602144484895025	0.189012292358521	0.850083182536737	0.999928512909149
GAS5	88.1436981259246	0.200464245379021	0.339466458941017	0.590527399980487	0.554837121659357	0.999928512909149
GAS5-AS1	4.84518553417926	-0.332093459409868	2.05190644016061	-0.161846297136176	0.871426893785886	0.999928512909149
ZBTB37	177.222112288726	-0.145893424951976	0.318054943298369	-0.458705101197289	0.646445950328139	0.999928512909149
SERPINC1	4405.59841285716	-0.406187309237327	0.856934862040824	-0.474000215453921	0.635499753584319	0.999928512909149
RNA5SP67	2.79954384001803	1.1969563544177	2.52705795137397	0.473656076532361	0.635745180082294	0.999928512909149
RC3H1	302.496491398671	0.0781729797911398	0.207265430113929	0.377163619365612	0.706052014747942	0.999928512909149
RC3H1-IT1	28.5298284319648	-0.0714665972800044	0.577180123859916	-0.123820267409883	0.901457584230189	0.999928512909149
RABGAP1L-DT	3.19658632867218	-0.385977148899022	2.04689775929724	-0.188566892091151	0.850432283523058	0.999928512909149
RABGAP1L	184.180910949209	-0.14983448793279	0.305196486118448	-0.490944341589303	0.623465814044031	0.999928512909149
GPR52	0.448837559643992	0.306436996301664	3.89852862497181	0.0786032438850902	0.937348207277521	0.999928512909149
RABGAP1L-IT1	43.0433342637428	0.284555807734254	0.511192093950912	0.556651425367268	0.577765610828471	0.999928512909149
RABGAP1L-AS1	3.06489094780582	-0.728228374785282	1.6937531827528	-0.4299495240515	0.667232359167296	0.999928512909149
CACYBP	127.889439140553	-0.366850847914839	0.376753049593762	-0.973716996611969	0.330197075736303	0.999928512909149
MRPS14	97.4899104587098	-0.570078062805894	0.412105087866834	-1.38333177529249	0.166563159249062	0.999928512909149
TNN	7.58315369100034	2.00247978363314	1.38735811367383	1.44337627314581	0.148914504202645	0.999928512909149
KIAA0040	203.279125242281	0.0215982157349809	0.340282457589835	0.0634714345486908	0.949391105293674	0.999928512909149
TNR	11.4401498235214	0.352420333101075	1.41527182419351	0.249012470308946	0.803351135280741	0.999928512909149
LINC02803	7.83879415270093	-2.07381178378385	1.06212701729861	-1.95250826879288	0.0508778902051481	0.999928512909149
COP1	103.972106183402	-0.146022190111814	0.635472200994292	-0.229785331102352	0.81825858383903	0.999928512909149
SCARNA3	7.41519005611891	-0.0997318683827781	1.20721785238083	-0.0826129833866282	0.934159277317493	0.999928512909149
COP1-DT	1.02092305265148	-1.58817394834559	3.91263340025999	-0.40590921404496	0.68480930766519	0.999928512909149
PAPPA2	6.87335025279915	-2.45506114123351	1.2412009339573	-1.97797236053157	0.0479318248052757	0.999928512909149
ASTN1	1.34313440564424	-0.918625723422277	3.86414570399523	-0.237730612091695	0.812090039204964	0.999928512909149
BRINP2	8.75941047764357	1.77836138581264	3.83480584233673	0.463742222925423	0.642832442438567	0.999928512909149
SEC16B	17.8918321968876	-0.254474379550125	1.41123922957755	-0.180319802778089	0.856901510110985	0.999928512909149
CRYZL2P-SEC16B	6.69108689724221	1.49437699404607	1.35964767149033	1.09909134945825	0.271728222757157	0.999928512909149
CRYZL2P	122.275207528683	1.32159045773385	0.467505448947304	2.82689851147129	0.00470012212960521	0.999928512909149
RASAL2-AS1	4.30954186325687	0.2576042824291	1.30670128949976	0.197140910856312	0.843717269345252	0.999928512909149
RASAL2	168.505318658416	0.238482001518502	0.243593345001452	0.979016900141835	0.327571629169588	0.999928512909149
C1orf220	4.39251266033919	0.498158886975798	1.96340665290566	0.253721706727727	0.799710563139927	0.999928512909149
RALGPS2-AS1	2.27787152121831	-0.615783427044329	2.27678056091557	-0.270462352681323	0.786804576191877	0.999928512909149
RALGPS2	266.697890124775	0.177182643641654	0.373915885976034	0.473856956302226	0.635601915578751	0.999928512909149
PTPN2P1	0.766881647530313	-2.28759089401725	3.90421268860817	-0.585928861071543	0.557923321561359	0.999928512909149
ANGPTL1	88.6358246740663	0.0629250444426025	0.441022583600421	0.142679868973817	0.886543016265467	0.999928512909149
FAM20B	137.956777622793	-0.0454673470249156	0.440112679045576	-0.103308423478087	0.917718190423912	0.999928512909149
TOR3A	146.717078134993	-0.25229361272015	0.364510811734977	-0.69214301633276	0.488847519917999	0.999928512909149
ABL2	220.777323561174	-0.0462481488321894	0.388859467104839	-0.118932809265309	0.905328588196405	0.999928512909149
SOAT1	101.398012573874	-0.477526118010563	0.378631206649724	-1.26119059819686	0.207240185176902	0.999928512909149
AXDND1	0.516848236381341	-0.692408445202606	3.88050360897992	-0.17843262498205	0.85838322936867	0.999928512909149
HNRNPA1P54	5.11022729612429	0.103245796735714	1.12558268852007	0.0917265322119186	0.926915316596266	0.999928512909149
TDRD5	3.65731823712642	-0.583787445954385	1.95376358772166	-0.298801477119939	0.765091523823048	0.999928512909149
LINC02818	1.27771448687972	-0.855816057052046	3.87772214267794	-0.220700716957771	0.825325473175352	0.999928512909149
TOR1AIP2	739.941720346769	-0.0729613005284979	0.262652338683708	-0.277786601460113	0.781176177038518	0.999928512909149
TOR1AIP1	174.008257589037	0.264400432564272	0.272382785729064	0.970694355212549	0.331700503644589	0.999928512909149
RN7SL230P	18.6198068306908	0.461497011573275	0.97725195296811	0.4722395388125	0.636755820732509	0.999928512909149
CEP350	542.728586877726	0.069361048030479	0.247927888690043	0.279762992364257	0.779659346161043	0.999928512909149
QSOX1	279.05098857929	-0.413193096018238	0.331139654735052	-1.24779104559023	0.212107588748014	0.999928512909149
LHX4	4.1577050012374	2.29804049484672	2.97580175526004	0.772242469037023	0.439970832465572	0.999928512909149
ACBD6	100.857045340545	0.508177403330224	0.423763571645803	1.19920030255686	0.230450069663403	0.999928512909149
VDAC1P4	1.43488254888071	0.197668991422799	3.72591749642525	0.0530524338266879	0.957690130349976	0.999928512909149
XPR1	62.8313622073322	-0.15445063208676	0.598389337270689	-0.258110602022463	0.79632154951683	0.999928512909149
KIAA1614	3.68640357969598	-0.538106919978887	1.62449901800895	-0.331244841648727	0.740459551499979	0.999928512909149
STX6	73.8826458407055	-0.723238534311396	0.581551570234032	-1.24363611299398	0.213633518792356	0.999928512909149
MR1	95.9256788400584	-0.53977730642187	0.488677504686908	-1.10456753430404	0.269347025244385	0.999928512909149
IER5	132.4221134888	-0.70131918627599	0.548603740254492	-1.27837113533104	0.201118596597882	0.999928512909149
CACNA1E	1.03917492833887	0.589456482796033	3.61372199890888	0.163116167478852	0.870426970473556	0.999928512909149
ZNF648	0.60989110430707	-0.771566324760925	3.90645009807196	-0.197510861623891	0.843427782508994	0.999928512909149
LINC01344	19.181454521321	-0.753106246595666	0.889613470941815	-0.846554454485012	0.39724350949256	0.999928512909149
EIF1P3	0.755164469648798	0.591520740766903	3.89615868337959	0.151821521872361	0.879327706906218	0.999928512909149
GLUL	1001.58690095657	-0.21930938659633	0.275685421007673	-0.79550592771544	0.426319264196988	0.999928512909149
TEDDM1	11.2789342934507	1.44007188114327	1.06828658843728	1.3480201817846	0.177651891560863	0.999928512909149
RGSL1	0.981701660065102	-2.54581198934107	3.52804420082307	-0.721592997260961	0.470544745803908	0.999928512909149
RNASEL	32.1553028600781	0.989381709249817	0.515753575020151	1.91832254233266	0.0550701258019766	0.999928512909149
RGS16	74.8471704904802	-0.708776521611766	0.426267088529267	-1.66275215864596	0.0963620567384309	0.999928512909149
LINC01686	0.550637035618105	1.40839520033132	3.9201044053325	0.359274920947383	0.719389433786334	0.999928512909149
NPL	55.7351123485736	-0.539584678271161	0.561279526820336	-0.961347514896764	0.336377464610489	0.999928512909149
DHX9	229.724629760645	0.358740029690543	0.342347779497572	1.04788186509353	0.294693038532224	0.999928512909149
LAMC1	179.996882173437	-0.421807572346315	0.491662517523319	-0.857920946406718	0.390936117062947	0.999928512909149
LAMC1-AS1	3.56006440376769	-1.49587142498185	1.5323747273957	-0.976178605819288	0.328975963255551	0.999928512909149
LAMC2	27.5565131747305	1.35685256433388	0.982297113296989	1.38130566196996	0.167184998052424	0.999928512909149
NMNAT2	5.33177917434379	-0.285807678777858	1.14607374945446	-0.24937983172017	0.803066984386033	0.999928512909149
SMG7-AS1	3.9783086974342	0.387030372843375	1.55610310836841	0.248717691496151	0.803579162959051	0.999928512909149
SMG7	199.445223692457	0.511597324088408	0.36327444738774	1.40829427383962	0.159043950537101	0.999928512909149
NCF2	27.2462144224544	-1.21105231426277	0.816721969038839	-1.48282078868039	0.138122031239859	0.999928512909149
ARPC5	359.839167413797	-0.0178626939629833	0.346072211377049	-0.0516155107973166	0.958835059985558	0.999928512909149
RGL1	126.100834029326	-0.127793423864209	0.347735863506373	-0.367501420692166	0.713245032308646	0.999928512909149
APOBEC4	1.93807006908945	1.39126371270313	2.84143101322669	0.489634872790111	0.624392294990808	0.999928512909149
COLGALT2	25.9904352370883	2.24192396404974	1.02480929234189	2.18764991769981	0.0286951127615505	0.999928512909149
TSEN15	88.1665481968469	-0.145113395716912	0.502520639316198	-0.288771016279798	0.772756613293188	0.999928512909149
C1orf21-DT	3.34177288617606	-1.63700460070721	1.9296261326997	-0.848353249868618	0.396241270185937	0.999928512909149
C1orf21	295.106900381924	-0.4201522320191	0.427332160886167	-0.983198248284944	0.325509876769543	0.999928512909149
EDEM3	293.417611696495	-0.0355611193284093	0.294768573179423	-0.120640809652267	0.903975543464916	0.999928512909149
NIBAN1	468.024390440604	-0.35927872060848	0.542740582452277	-0.661971358370038	0.507989577706447	0.999928512909149
RNU7-13P	1.30224374543001	0.166579766333631	3.76978124547821	0.044188178434343	0.964754405093048	0.999928512909149
RNF2	41.7879072522551	-0.228490059909836	0.416751022633938	-0.548265145135671	0.583509856481128	0.999928512909149
TRMT1L	142.969383215078	-0.542813470348899	0.432834479459711	-1.25409018021501	0.209809229183757	0.999928512909149
SWT1	29.2306154780316	-0.316670805961463	0.612919030741614	-0.516660097139259	0.605393455668629	0.999928512909149
RPL5P5	0.694079759504116	-2.28553076809963	3.90472153681601	-0.585324906411457	0.55832927088895	0.999928512909149
IVNS1ABP	252.154217569446	0.115196528894426	0.285824936203635	0.40303176631291	0.686924855636818	0.999928512909149
GS1-279B7.1	3.65936278000238	-1.89658218302072	1.96530768830433	-0.965030663802622	0.334529453356872	0.999928512909149
HMCN1	37.2262263989806	0.45203315737765	0.656570848580795	0.688475826111894	0.491153188212493	0.999928512909149
PRG4	388.237733775701	0.258465851248657	0.94653502962184	0.273065278262252	0.784803036688631	0.999928512909149
TPR	727.223316928042	0.418838820948257	0.257555178357915	1.62621005571945	0.103904977741011	0.999928512909149
ODR4	237.516262426486	0.0596490045277561	0.373971514827894	0.159501465118827	0.873273804097487	0.999928512909149
PDC-AS1	14.8512847494972	-0.621250539230976	0.833352151244664	-0.745483812939223	0.455979293125709	0.999928512909149
PTGS2	111.882671056946	-0.513848775601399	0.636514242281439	-0.807285589965161	0.419501964162951	0.999928512909149
PACERR	0.999001535528706	-0.309794483032625	3.90819357112577	-0.0792679475554705	0.936819500201048	0.999928512909149
PLA2G4A	6.27610597693856	-0.318948493891793	1.1845737089991	-0.269251707571062	0.78773599202332	0.999928512909149
LINC01036	1.41355026878024	1.64476891552897	3.27466914482393	0.502270257784288	0.615477427668199	0.999928512909149
BRINP3	1.85250227458408	-1.85025492796797	3.90850416654844	-0.473392082782891	0.635933477278348	0.999928512909149
BRINP3-DT	0.672939948482798	-0.513742965175629	3.92880749376447	-0.130763079125411	0.895962730739451	0.999928512909149
RGS18	5.86554087540314	0.12290970648611	1.26748771359306	0.0969711226136362	0.922749327162337	0.999928512909149
RGS1	171.695077053713	-0.054257086035757	0.331134177570961	-0.163852268085887	0.86984744368752	0.999928512909149
RGS13	2.60857074229944	-0.758603805307479	2.59130143548251	-0.292750119658011	0.769713157324475	0.999928512909149
RPS27AP5	368.503106810063	-0.280815844863479	0.333410688742536	-0.84225207632839	0.399646869876928	0.999928512909149
RGS2	233.68648128278	-0.606314551456423	0.420389158567991	-1.44226971390453	0.149226300569572	0.999928512909149
UCHL5	147.322875232666	-0.591140268820199	0.366659558896509	-1.61223198598526	0.106911467327197	0.999928512909149
SCARNA18B	3.66346819157342	0.124584825201438	1.40214714437283	0.0888528894427579	0.9291988241752	0.999928512909149
RO60	310.870896725653	0.185749791042141	0.263203102641134	0.705727968926732	0.480357324172609	0.999928512909149
GLRX2	78.7863136346278	-0.368993742458946	0.374484145850294	-0.98533875612042	0.324457701710549	0.999928512909149
CDC73	305.382458298051	0.0409392897491089	0.290590379914263	0.14088315573691	0.887962249192182	0.999928512909149
B3GALT2	18.6564169774886	0.0235711460130767	0.54857889869303	0.0429676498116025	0.965727321736913	0.999928512909149
LINC01031	1.70365361592341	1.00842823647523	2.5816457522941	0.390614489063466	0.6960822141627	0.999928512909149
EEF1A1P14	0.525488550571031	0.375384025250862	3.90262519948148	0.096187567614932	0.923371604636104	0.999928512909149
KCNT2	11.5008023893855	0.299549344178993	0.885354339346071	0.338338370149337	0.73510821166668	0.999928512909149
CFH	976.72745677319	0.280800215064437	0.544272593907601	0.515918343505842	0.605911441820793	0.999928512909149
CFHR3	19.9910451168163	-1.40411306676513	1.17837522423136	-1.19156703051102	0.23343105896716	0.999928512909149
CFHR1	339.901856047646	-0.5900011094866	1.02574625026167	-0.575192070491204	0.565161404990266	0.999928512909149
CFHR4	38.1982444587162	1.12074559585674	0.909417489158573	1.23237743854442	0.217808124722665	0.999928512909149
CFHR2	471.500537406644	-0.220730075354028	0.703216520562967	-0.313886362023066	0.75360734883219	0.999928512909149
CFHR5	93.6815857495062	-0.449031010343039	0.807412235613514	-0.556135999105639	0.578117887163039	0.999928512909149
F13B	105.862707438731	-0.0557299192864981	0.903205727223429	-0.061702353745939	0.950799865524963	0.999928512909149
ASPM	51.9976269736566	0.00758997719456715	0.629806441799468	0.0120512854280773	0.990384698163631	0.999928512909149
ZBTB41	121.209735654719	-0.277282440763225	0.546649104391517	-0.507240272664257	0.611986240729157	0.999928512909149
CRB1	0.513872871850593	0.627720958453053	3.90040553015243	0.160937357308208	0.872142738918986	0.999928512909149
DENND1B	142.744892674267	-0.205645077218065	0.498504700170403	-0.412523848115715	0.679955504658064	0.999928512909149
EEF1A1P32	0.721286922113516	-1.11199351678779	3.89892360811176	-0.285205258824325	0.77548689165202	0.999928512909149
FAM204BP	2.59169512815972	0.705266936987205	1.61068323375725	0.437868180537289	0.661481842900484	0.999928512909149
C1orf53	8.03571402962029	-0.900167696167963	0.986680320669652	-0.912319499346076	0.361600552470831	0.999928512909149
LHX9	7.30292213522469	-0.779438967341272	1.3966904822992	-0.558061343740366	0.576802496032959	0.999928512909149
NEK7	69.6948947701063	-0.321773580152912	0.437626180014117	-0.735270408508313	0.462174826245594	0.999928512909149
PTPRC	232.774370535527	-0.610989496060265	0.545537294378142	-1.11997750173383	0.262723349579006	0.999928512909149
MIR181A1HG	9.79940210838981	-0.682981161687192	0.829163893553693	-0.823698628216938	0.410110819090249	0.999928512909149
NR5A2	46.3624505638708	-0.919536839391499	0.644556312918178	-1.42661986386941	0.153689495441188	0.999928512909149
RNU6-570P	10.5226150496772	0.63083031972071	1.08864811737121	0.579462095836805	0.562277415361341	0.999928512909149
LINC00862	5.01405315988155	0.156030811264534	1.34783919407613	0.115763669694651	0.907839844261259	0.999928512909149
ZNF281	357.413779053495	0.384426030672633	0.331662216740623	1.15908901065229	0.246419904828153	0.999928512909149
KIF14	9.39884556381655	-0.398741436822457	1.07712009761667	-0.370192179780832	0.711239302981905	0.999928512909149
DDX59	61.391832839008	-0.318051455307236	0.500927632041088	-0.6349249571466	0.525477359121258	0.999928512909149
DDX59-AS1	1.32915555831701	0.0614071389470147	3.23933437343066	0.0189567151358878	0.984875635516126	0.999928512909149
CAMSAP2	177.473837338707	-0.00237971239658857	0.369657456821127	-0.00643761502081665	0.99486356184466	0.999928512909149
RPL34P6	12.6737224868422	-0.463107428501776	0.850058441624949	-0.544794811538501	0.585894647538857	0.999928512909149
INAVA	7.18274027813228	0.444394677998067	1.57682837932768	0.281828183602038	0.778075259133106	0.999928512909149
KIF21B	10.8490054450914	0.0240415527083755	1.1219758822532	0.0214278694298617	0.982904342076471	0.999928512909149
TMEM9	300.439561723833	-0.172213401643109	0.398707277926735	-0.43192941583262	0.665792714552007	0.999928512909149
IGFN1	5.93022772964592	1.37382870626746	1.88218028339063	0.729913451113508	0.46544308969704	0.999928512909149
PKP1	16.57178351261	2.14888928386066	1.21700868422225	1.7657140098667	0.077443841162994	0.999928512909149
TNNT2	0.878486061753224	0.128598064048646	3.87810626460215	0.0331600155525493	0.973546983540667	0.999928512909149
LAD1	91.1010655558953	-0.200395346856702	0.688796167586238	-0.290935629852517	0.771100550703006	0.999928512909149
TNNI1	10.4551773444092	-1.34279224167493	0.973666222143672	-1.37910940231507	0.16786102534504	0.999928512909149
PHLDA3	114.421967097889	-0.97675401615273	0.746340383155919	-1.30872459563624	0.19062765714629	0.999928512909149
CSRP1	216.176384564689	0.00370858670231722	0.253563674467521	0.0146258595995865	0.98833066848084	0.999928512909149
CSRP1-AS1	18.9406784539889	-1.62556842861367	0.708245586729246	-2.29520445883852	0.0217214097870724	0.999928512909149
RPS10P7	73.824408073572	0.282906070442462	0.566845692428093	0.499088330777692	0.617717157938483	0.999928512909149
NAV1	288.980005894677	0.417714419817493	0.363238136432779	1.14997401957764	0.250154572056638	0.999928512909149
IPO9-AS1	4.02425139131254	0.150053950120758	1.7886974773078	0.0838900663887595	0.933143837593422	0.999928512909149
RNU6-501P	0.772477870186516	-0.246939290116869	3.8959371863432	-0.0633837965823702	0.949460889759011	0.999928512909149
IPO9	433.991531494033	0.228033542615766	0.248512994665805	0.91759202742062	0.358832493360791	0.999928512909149
MIR6739	0.528435052825758	1.28023765710645	3.91692014417994	0.326848036207409	0.743782825331054	0.999928512909149
SHISA4	26.2213084678078	0.334373550936583	0.675151276217666	0.495257230068216	0.620418557388572	0.999928512909149
LMOD1	47.4032625570978	-0.50986410840505	0.651962201621563	-0.782045503768338	0.434187831894527	0.999928512909149
TIMM17A	130.979380504106	0.464806736282254	0.382543798410228	1.21504188073076	0.224350118433898	0.999928512909149
RPL10P4	1.08062682806085	-0.488738312280302	3.02613986570286	-0.16150552650242	0.871695258979348	0.999928512909149
RNPEP	77.8650739200316	-0.506569632349676	0.519359407481544	-0.975373941537156	0.329374804768581	0.999928512909149
ELF3-AS1	38.0304837515804	-0.0475104218445719	0.665976246618408	-0.0713395141130229	0.943127547611474	0.999928512909149
ELF3	584.277001505788	0.482152758411322	0.408399017656365	1.1805923559224	0.237764701750226	0.999928512909149
GPR37L1	10.7565897712661	0.19360728262324	1.0783908185117	0.179533504273006	0.857518812080481	0.999928512909149
ARL8A	4.21186244213876	0.155666082453499	1.38149231792335	0.112679658391077	0.910284528778715	0.999928512909149
PTPN7	27.6409304773387	-0.00357442926495574	0.635511881393979	-0.00562448849440128	0.995512331129054	0.999928512909149
PTPRVP	0.685919102357087	0.393601609418535	3.88895468874164	0.101210129950342	0.919383655475233	0.999928512909149
LGR6	5.00938435549726	-1.7131127277434	1.73222557892006	-0.988966303575445	0.322679628410307	0.999928512909149
UBE2T	6.89359279365425	-0.134545894882674	1.58162418499721	-0.0850681825423096	0.932207185241979	0.999928512909149
PPP1R12B	236.244149445837	-0.152205010916321	0.310608989101326	-0.490021268723391	0.624118848638326	0.999928512909149
SYT2	13.6669587139576	0.231554518108989	0.768129934095158	0.301452277578215	0.763069635347004	0.999928512909149
KDM5B	520.706284744817	0.688749399044432	0.368803031329754	1.86752640443621	0.0618281130471624	0.999928512909149
PCAT6	34.7077817731484	-0.551450980447873	0.623655957878478	-0.884223061579932	0.376575811584965	0.999928512909149
MGAT4EP	2.75299241072351	3.15785623115582	2.19288536122652	1.44004619985678	0.14985432864317	0.999928512909149
TUBA5P	10.9994291843626	1.13830718035944	0.793738855135862	1.43410792226443	0.151541467476942	0.999928512909149
ACTG1P25	4.73305123146513	0.673243637330795	1.17815097301089	0.571440887249152	0.567700819845961	0.999928512909149
RABIF	59.3769927034824	1.11350762607165	0.502376100128883	2.21648208540569	0.0266585034557095	0.999928512909149
KLHL12	91.337905444686	-0.382402624391378	0.458248974666483	-0.834486590329402	0.404006840738792	0.999928512909149
ADIPOR1	101.845449841778	-0.879270067489088	0.446196197987507	-1.97059067615297	0.0487707139725214	0.999928512909149
CYB5R1	186.933934808419	0.179922981836166	0.35795913988847	0.502635529552967	0.615220544640467	0.999928512909149
TMEM183A	97.5306765133714	0.136498795549975	0.354487271034127	0.385059793971653	0.70019311531761	0.999928512909149
PPFIA4	47.2803950092071	1.93691174591715	0.686498119336807	2.82143780348343	0.0047808907196035	0.999928512909149
MYOG	4.03549726096602	0.0827072805182906	2.38323759949214	0.0347037494439981	0.972315971105908	0.999928512909149
ADORA1	10.6531904286719	0.361057432712524	1.1474178646964	0.314669523476574	0.753012586320997	0.999928512909149
MYBPH	0.904459672138063	0.437846572073845	3.90528148102317	0.112116520717255	0.910731018376755	0.999928512909149
CHI3L1	149.072221037544	0.319289731657969	0.449526312682751	0.710280405506107	0.477530268268141	0.999928512909149
CHIT1	46.6610936947462	-0.925109142945817	0.658787524541807	-1.40426026371589	0.160241362321382	0.999928512909149
NPM1P40	13.2448246139555	0.491867713930193	0.898901524867877	0.547187539816989	0.584249895639208	0.999928512909149
BTG2-DT	1.62961262485984	-0.449490237227465	3.44177415271659	-0.130598411540944	0.89609299937164	0.999928512909149
BTG2	192.670600067068	-0.220824766201343	0.373773799539264	-0.590797874205054	0.55465585951849	0.999928512909149
FMOD	98.8345295290494	0.0501892353916766	0.486413579861997	0.103182224899881	0.917818347081099	0.999928512909149
PRELP	424.248452916141	0.475978118071767	0.344465415652341	1.38178782671221	0.167036857900621	0.999928512909149
ATP2B4	251.330633897517	-0.0404038732066173	0.290956343953938	-0.138865757857522	0.889556230018663	0.999928512909149
NSA2P1	0.742337856677163	-1.1240510619268	3.81716572796217	-0.294472690481503	0.768396728616843	0.999928512909149
LAX1	9.72944700453265	-0.281840366742246	0.829653882318452	-0.339708368451973	0.734076159044173	0.999928512909149
ZC3H11A	2.72144532079229	-0.820568503506661	2.44698562562893	-0.335338505838487	0.737369750104073	0.999928512909149
SNRPE	164.582544480376	-0.676353134048882	0.562132810333247	-1.20319099261956	0.228902419722343	0.999928512909149
LINC00303	0.773271750802318	-0.747370596948779	3.93216774241929	-0.190065797266562	0.849257571328877	0.999928512909149
SOX13	124.49585369771	-0.223143645139993	0.329758048804783	-0.676689002584724	0.498603295526364	0.999928512909149
ETNK2	1.22867752155027	0.733514867571954	3.33754204279512	0.219776967051373	0.826044858700763	0.999928512909149
ERLNC1	42.9501923211702	0.65321195360717	0.621468942524086	1.05107738924838	0.293223047830107	0.999928512909149
REN	5.80892062239497	-1.49132352985492	1.84658516142009	-0.807611563773229	0.419314227720299	0.999928512909149
KISS1	0.715470864711467	0.446662573906297	3.87272959694531	0.115335337189204	0.908179330214666	0.999928512909149
GOLT1A	120.994960305835	-0.171598391501956	0.596095765962416	-0.287870508902047	0.773445862254443	0.999928512909149
PLEKHA6	124.306015196906	-0.366977280334355	0.401491725830673	-0.914034478730767	0.360698728939589	0.999928512909149
PPP1R15B	199.321508832086	-0.18036643223481	0.362879955294617	-0.49704159627217	0.619159718584945	0.999928512909149
PIK3C2B	37.3130333722334	-0.440516291425885	0.486542195466066	-0.905402029938858	0.365252440732845	0.999928512909149
MDM4	821.466503491492	0.495766044175849	0.319407480094135	1.55214287414226	0.120628041242245	0.999928512909149
LRRN2	34.8501569306194	0.966192530714201	0.811506840438323	1.19061538679369	0.233804608363246	0.999928512909149
NFASC	131.328439598471	-0.89493289429562	0.437675843008658	-2.04473906566033	0.0408805900125386	0.999928512909149
CNTN2	4.67043021638669	-0.556809797879096	1.11566002610632	-0.499085550122627	0.617719116776199	0.999928512909149
TMEM81	8.50197267231218	-0.300995022618793	0.971334086547534	-0.309877957324277	0.756653765794789	0.999928512909149
RBBP5	116.881063478038	0.0981994206324799	0.463853845901814	0.211703366265214	0.832338461727106	0.999928512909149
DSTYK	139.258314514595	-0.691845053852414	0.463531050888856	-1.49255384838998	0.135554011775405	0.999928512909149
TMCC2	2.66711715407107	-1.1909554027516	1.84099231647736	-0.646909491197894	0.517690522725403	0.999928512909149
NUAK2	41.5382540183069	0.189757406846887	0.661184793397264	0.286996024019073	0.774115364610745	0.999928512909149
KLHDC8A	0.889752214268527	0.136101039880624	3.90342287588608	0.0348671010567178	0.972185714207231	0.999928512909149
LEMD1-DT	0.316969259067771	1.17087163009595	3.90728411039483	0.299663806627473	0.764433608661559	0.999928512909149
CDK18	46.6148408700854	0.132964491007795	0.459328526210938	0.289475796560333	0.772217298974908	0.999928512909149
MFSD4A	18.165938551552	-0.480621771017509	0.739876159126177	-0.649597591555243	0.515952189212415	0.999928512909149
ELK4	150.061576999407	0.224083842514517	0.283400634293443	0.790696333736829	0.429121216027403	0.999928512909149
SLC45A3	47.1344960750145	-0.102250554061538	0.781522415615527	-0.130835088051832	0.895905765312653	0.999928512909149
NUCKS1	3994.03547075121	0.262278254388712	0.261785311311032	1.00188300510526	0.316400101600811	0.999928512909149
SNORA72	39.0602229879506	-0.62798887189097	0.508173960718644	-1.23577538487586	0.216542067106699	0.999928512909149
RAB29	101.386216609081	-0.532819386909478	0.346382886510586	-1.53823819726496	0.123990384668948	0.999928512909149
SLC41A1	21.1677372054655	-0.357563225442753	0.656587739491747	-0.544577980879655	0.586043802188653	0.999928512909149
PM20D1	2.5339595692433	0.195233590853917	1.89434406812511	0.103061315068886	0.917914307582824	0.999928512909149
RAB7B	14.2926641718136	-1.48569880492174	0.880532503749207	-1.68727309735393	0.0915508514875372	0.999928512909149
CTSE	9.06145686558503	0.000631501865607071	1.753210893898	0.000360197320131305	0.999712604125639	0.999928512909149
RHEX	5.72278365821537	1.37813623203373	1.51327039215868	0.910700585417398	0.36245315556993	0.999928512909149
FAM72A	5.06787288354234	-0.772182209434565	1.75121534866631	-0.440940750104002	0.659255891562654	0.999928512909149
SRGAP2	43.8550314897843	0.0184405918995607	0.477927256084033	0.0385845160844276	0.969221647474664	0.999928512909149
IKBKE	11.1920353705642	-0.647482597128465	0.919609327134088	-0.704084417179966	0.481380203805934	0.999928512909149
RASSF5	177.904299622745	0.28199622623335	0.360721176997512	0.781756781180869	0.434357524783842	0.999928512909149
EIF2D	99.3377266789366	-0.422301176306921	0.438757416568936	-0.962493533691802	0.3358017498138	0.999928512909149
DYRK3-AS1	0.711982729191936	0.548730455777332	3.91234368588558	0.140256199310139	0.888457570053678	0.999928512909149
DYRK3	45.9763944698394	-0.191009952990006	0.575323052116747	-0.332004692471883	0.739885715717828	0.999928512909149
MAPKAPK2	987.090642710344	0.0132457886105986	0.243777457337735	0.054335576206489	0.956667805693149	0.999928512909149
IL10	2.27311767760521	-0.735801356428407	1.82294084186524	-0.40363424831468	0.686481697058924	0.999928512909149
IL19	0.732926792812189	-1.32382215959178	3.91390631819615	-0.338235525320878	0.735185706475406	0.999928512909149
IL20	10.7359776869037	-0.100872438676675	2.85940881755108	-0.0352773755391391	0.971858563803819	0.999928512909149
IL24	0.764298390024613	1.81978836825631	3.89902994192959	0.466728492819862	0.640694141694579	0.999928512909149
FCMR	42.2654912162748	0.219448369694728	0.603819892594959	0.363433488008541	0.716281089661009	0.999928512909149
PIGR	152.144673350181	-0.909457550071429	0.793908184529377	-1.14554499851963	0.251983466291421	0.999928512909149
FCAMR	2.91270413370441	1.03806700016604	2.70433067684728	0.383853575693716	0.701086976493307	0.999928512909149
C1orf116	42.8481050087181	-0.268913416351729	0.916681655149534	-0.293355293891927	0.769250593245984	0.999928512909149
PFKFB2	34.7611245279175	-0.460193027307839	0.556265802757755	-0.827289804669594	0.408072821042263	0.999928512909149
YOD1	15.5750495223144	0.399091377005525	0.686059301170978	0.58171556937476	0.560758282583334	0.999928512909149
C4BPB	247.5178989913	-0.0129760696937006	0.601678982159652	-0.0215664333946395	0.982793809571386	0.999928512909149
C4BPA	894.22693221951	-0.14607508638628	0.699081034202834	-0.208953010079654	0.834484921350476	0.999928512909149
C4BPAP1	0.960597711720781	0.079052540440126	3.89306738718331	0.0203059779289671	0.983799287073515	0.999928512909149
CD55	112.075764228085	-0.148493720171864	0.342004607646307	-0.434186314604957	0.664153150205944	0.999928512909149
CR2	1.35412391077751	-0.877006689653772	3.88495097606983	-0.225744596278274	0.821400070433373	0.999928512909149
CR1	17.7329795996322	-0.676971933105801	0.975876453493582	-0.693706596446999	0.487866228363583	0.999928512909149
CD46P1	0.593474481859575	0.497014404025849	3.91842532980507	0.126840340747433	0.899066766280448	0.999928512909149
CD46	810.830807026241	0.251042191649612	0.313459071247485	0.800877099043679	0.423202799110848	0.999928512909149
MIR29B2CHG	273.725944160917	-0.282984553425541	0.328926313068636	-0.860328110528791	0.389608201524832	0.999928512909149
CD34	62.5327763729123	-0.856525972471111	0.522779058202715	-1.63840911190245	0.101336379635338	0.999928512909149
LINC02767	6.94779399698666	-0.571537958200116	1.1426410738524	-0.500190279589006	0.616941102134715	0.999928512909149
PLXNA2	97.748003045622	-0.416581173340573	0.414156036081667	-1.00585561249294	0.314485030960749	0.999928512909149
RPS26P13	2.20568288768009	-0.896800441097302	2.3184258131012	-0.386814378976272	0.698893631418209	0.999928512909149
LINC01717	0.968642639299542	-1.97085813074847	3.89333372649466	-0.506213509860846	0.612706771964018	0.999928512909149
LINC01698	1.26972361580483	-0.451788389406358	3.92663488558092	-0.115057397127851	0.908399627741298	0.999928512909149
MIR205HG	144.818791064256	-1.14903427208306	0.892403385072709	-1.2875727404255	0.19789473348373	0.999928512909149
CAMK1G	4.93721569741609	-0.173354583960286	1.42666070904412	-0.12151072981917	0.903286516511038	0.999928512909149
LAMB3	23.9151903266343	0.354754724852797	0.931468284344077	0.380855398745657	0.703310549291051	0.999928512909149
HSD11B1-AS1	5.9825372098228	-0.635658416304647	1.30819945400469	-0.485903288186488	0.627035736942077	0.999928512909149
G0S2	185.501013930158	-0.526844727544468	0.679784647707376	-0.775017101844372	0.438329554127117	0.999928512909149
HSD11B1	153.697842153102	0.392854378869284	0.683010783600905	0.575180346052685	0.565169333495207	0.999928512909149
TRAF3IP3	24.2632864194735	-0.38547422808931	0.674942324419632	-0.57112173017268	0.567917129477803	0.999928512909149
IRF6	127.54959207329	-0.479481885775533	0.278175033769007	-1.72366973153201	0.0847674822508241	0.999928512909149
UTP25	74.6545651646323	0.146246083947111	0.511127143575391	0.286124667385308	0.774782639139606	0.999928512909149
SYT14	0.414242163303253	-1.45064658623856	3.92268980962232	-0.369809150517112	0.711524696727081	0.999928512909149
SERTAD4-AS1	3.22168344694374	0.430566669586643	2.2434545945581	0.191921276513044	0.847803870994946	0.999928512909149
SERTAD4	79.3954162032664	-0.247182449329371	0.742510023272076	-0.332901161711047	0.739208892492884	0.999928512909149
ST13P19	1.39461223506019	0.434091258926989	1.78263765499756	0.243510652717354	0.807609833763401	0.999928512909149
HHAT	100.46172237859	0.152295620830744	0.434281427223418	0.350684167647802	0.725825304548465	0.999928512909149
KCNH1	3.42959642900766	-2.20635095733229	1.77660776913737	-1.24188973821925	0.214277246764193	0.999928512909149
RCOR3	268.505232555356	0.141568818563783	0.294857084184125	0.480126902684081	0.631137159716628	0.999928512909149
TRAF5	165.016528491887	0.376766409642487	0.579001962574575	0.650716981972162	0.515229198834178	0.999928512909149
LINC00467	120.164251375908	0.141942948535552	0.367541748880055	0.386195443015848	0.69935192840718	0.999928512909149
SNX25P1	3.63940580677597	1.19682351024473	2.31520896655002	0.516939735262066	0.605198228486498	0.999928512909149
RD3	1.41891101970044	1.02825066093758	2.47627494218202	0.415240910216339	0.677965553157113	0.999928512909149
SLC30A1	147.935555720257	0.00908278776526508	0.398559599227585	0.0227890327641529	0.981818556340673	0.999928512909149
NEK2	12.4213779653805	1.57172498769188	1.02257296227137	1.53702967483192	0.124286042684175	0.999928512909149
NEK2-DT	0.805581046855997	0.725463843777251	3.63234536332878	0.199723256246872	0.841697024354435	0.999928512909149
LPGAT1	308.256301508049	-0.416640961073562	0.331952619327345	-1.25512177586616	0.20943455655635	0.999928512909149
INTS7	48.595915242731	-0.857522319522132	0.436808051075208	-1.96315593865848	0.0496280573412138	0.999928512909149
DTL	27.3313169361463	0.654298607003112	0.765801592292323	0.854397031278765	0.392885040284327	0.999928512909149
RPL21P28	60.6884272076102	0.252200717273553	0.429626859901517	0.587022695302068	0.557188464400821	0.999928512909149
LINC02608	5.22035057299316	0.760112676104113	1.06516750630067	0.713608584197231	0.47546924796567	0.999928512909149
PPP2R5A	186.57421112757	0.146145318806871	0.328777627393048	0.444511142578922	0.656673074687979	0.999928512909149
RPL23AP18	3.37188132098843	1.62480519602737	1.70186685975803	0.954719334659578	0.339719649554398	0.999928512909149
PACC1	17.9930722887508	0.147286317339805	0.737016186987129	0.199841360258179	0.841604652913561	0.999928512909149
NENF	200.969997713826	0.147725337469146	0.311283009544447	0.474569227807637	0.635094043923161	0.999928512909149
LINC01740	1.74831132337204	-1.48674242324739	2.01744856783774	-0.736941921072539	0.461157669333152	0.999928512909149
ATF3	118.64958582961	0.536031219321057	0.406928360144048	1.31726188641978	0.18775085607002	0.999928512909149
LINC02773	0.749595767433348	-0.337741125203302	3.89381347267142	-0.0867378798634616	0.930879866091293	0.999928512909149
BATF3	14.1425108092036	-1.86568573249352	0.789201299127674	-2.3640175637771	0.0180779555032371	0.999928512909149
NSL1	207.634017667174	-0.0726726277854427	0.253127464085439	-0.287098944589092	0.774036560272936	0.999928512909149
TATDN3	33.5861524908997	0.300797327137063	0.579166957332736	0.519362030807729	0.603508303801479	0.999928512909149
FLVCR1-DT	11.6161780945576	1.10162090370729	1.12359703754672	0.980441267549604	0.326868347714276	0.999928512909149
FLVCR1	40.2385951518641	0.216596855854084	0.503073726998899	0.43054694417496	0.666797825922718	0.999928512909149
VASH2	21.350172414193	-0.716536023287868	0.721204513091073	-0.993526815600203	0.320453289115778	0.999928512909149
ANGEL2	107.770922925006	-0.129759570359748	0.466206541890493	-0.278330651117777	0.780758549131574	0.999928512909149
RPS6KC1	46.1220796811255	-0.362063226719531	0.47678945273324	-0.759377592444569	0.447626713745178	0.999928512909149
PROX1-AS1	47.8837844681832	0.303042925443953	0.836704233003726	0.362186437561149	0.717212713806899	0.999928512909149
LINC00538	2.00181948169284	0.585739810783916	3.16038808187651	0.185337938129461	0.852963983131713	0.999928512909149
PROX1	449.651897635185	-0.225388985625431	0.558575450519794	-0.403506787517586	0.686575442488162	0.999928512909149
[truncated: 19,529 more rows]

## Sheet: S6
Supplementary Table 6: Differential Gene Expression Analyses (DGEA) (replacement vs desmoplastic)
Adjusted for MES
	baseMean	log2FoldChange	lfcSE	stat	pvalue	padj
CICP27	2.25624645585502	-0.562988824859451	1.88023081801278	-0.299425378770504	0.764615500450093	0.999846045517747
U6	5.31336716519073	-0.583780207603823	0.957119655550477	-0.609934404981024	0.541905260501779	0.999846045517747
MTND1P23	452.605007573848	-0.513671044395198	0.296207420937765	-1.73415994362654	0.0828897080287375	0.888263689305473
MTND2P28	392.969443584272	-0.819520267876552	0.353093924890187	-2.3209696064055	0.0202884842753445	0.709450947230162
MTCO1P12	18056.5867047312	0.220714956598008	0.262543580215214	0.840679312810015	0.40052761291574	0.999846045517747
MTCO2P12	362.35378560851	-0.542441330880802	0.288036916059463	-1.88323544878122	0.0596684670084627	0.840575495741375
MTATP8P1	40.3620073698428	-0.662669007481614	0.412420331665502	-1.60678064732046	0.108102495006093	0.924151829825719
MTATP6P1	1448.86896591508	-0.625770477716752	0.284040452118646	-2.20310337154147	0.027587463623315	0.744921752633342
MTCO3P12	21.1060918889072	-0.783784304554039	0.487928546494848	-1.60635058183117	0.108196902421238	0.924224810126811
RNU6-1199P	1.62210404790311	0.316592642156848	2.85407934073118	0.110926363412077	0.9116747396297	0.999846045517747
LINC01409	15.4362032351493	-0.0282273864042699	0.438287094035413	-0.0644038731425414	0.948648646109959	0.999846045517747
LINC01128	78.14398641939	-0.333723468926111	0.354032805528602	-0.942634308783427	0.345867984705462	0.999846045517747
LINC00115	9.9074557680921	0.418892117168051	0.758393056218084	0.552341709531152	0.580714259123864	0.999846045517747
LINC02593	8.36450877709363	0.753857021876269	0.961213712617604	0.784276183309272	0.432878071285005	0.999846045517747
SAMD11	0.543550667239408	0.254100105151419	3.10857512912616	0.0817416644592559	0.934852145751878	0.999846045517747
NOC2L	52.4142459151441	0.524827877030461	0.357825366781671	1.46671512349958	0.142453567044385	0.965812750928328
KLHL17	24.6774846531035	-0.0264599821098975	0.56532107259099	-0.046805228732454	0.96266846167691	0.999846045517747
PLEKHN1	15.3893249046282	0.523856161128836	0.838719426032122	0.624590470745544	0.532239875524692	0.999846045517747
HES4	85.2973922437223	0.392510606977534	0.434594434187493	0.90316528722086	0.366438178068888	0.999846045517747
ISG15	52.6603473468244	0.049444924668933	0.367476973445943	0.134552443396039	0.892965744235394	0.999846045517747
AGRN	6.72260320569811	-0.0116873603891085	0.966510060628442	-0.0120923318496128	0.990351950243854	0.999846045517747
RNF223	10.3282922569551	1.32712891561015	0.874576909973575	1.51745249671667	0.129152478307677	0.945499639317777
C1orf159	22.0371357045782	0.608349347288684	0.641451944383841	0.948394268058609	0.342928776373002	0.999846045517747
LINC01342	1.16433650911779	-0.0146628854539678	3.03882751964353	-0.00482517857929885	0.996150079447665	0.999846045517747
TTLL10	0.992123715804524	-0.622896637821335	3.10229023592062	-0.200786061410043	0.84086586236421	0.999846045517747
TNFRSF18	6.53106371476677	1.87877650742464	1.18999837945004	1.57880593778029	0.114380576234163	0.930209979714756
TNFRSF4	5.6885425092888	0.432130905640323	1.05824371805784	0.408347243897086	0.683018759126995	0.999846045517747
SDF4	780.166641785181	-0.0487596661073638	0.22304344687087	-0.218610619551594	0.826953379683552	0.999846045517747
B3GALT6	89.9680176618021	-0.247992068380791	0.364264765486559	-0.680801691180703	0.495996979816766	0.999846045517747
C1QTNF12	0.694584438505077	0.476112962427648	3.10671951675716	0.153252638308534	0.878199048532038	0.999846045517747
UBE2J2	282.592050827323	0.27048101629708	0.241688641608728	1.11913002819124	0.263084671012335	0.999846045517747
LINC01786	2.56787441477887	0.372231267194471	2.45891217304263	0.151380464611665	0.879675598847754	0.999846045517747
SCNN1D	19.4465355529393	-0.133477138804846	0.450221831535274	-0.296469716605443	0.76687139063099	0.999846045517747
ACAP3	81.0710670127067	0.307031758292873	0.303764611722113	1.01075552070479	0.312133456519341	0.999846045517747
PUSL1	0.492672587231743	-1.42006394690889	3.11125349210018	-0.456428237208764	0.648082064300054	0.999846045517747
INTS11	28.8072666796409	0.438573181008953	0.633184076589616	0.692647205171592	0.488530978522257	0.999846045517747
CPTP	101.923127788838	-0.57565584192958	0.298380029632071	-1.92927067752964	0.0536972679663519	0.831122238831572
DVL1	43.7299703117061	0.919817520105951	0.666652109695396	1.37975640777051	0.167661658649599	0.979764160038798
MXRA8	316.869974346749	0.0399842287663671	0.325466595552305	0.122852020185099	0.902224280065725	0.999846045517747
AURKAIP1	224.675450910115	-0.226165122740245	0.180402288823245	-1.25367102721096	0.209961602933926	0.999846045517747
CCNL2	501.358118183545	-0.0537245421945079	0.201697583063141	-0.266361854111507	0.789960540322075	0.999846045517747
MRPL20-AS1	0.64744808948091	0.75840386763862	3.08464018619417	0.245864613653477	0.805787037326983	0.999846045517747
MRPL20	27.6651888481252	-0.478911654399681	0.424852744591625	-1.12724152190665	0.259640379402462	0.999846045517747
MRPL20-DT	10.5812969426156	1.66180253300251	0.777125697087871	2.13839606543677	0.0324846115468771	0.760812515844629
ANKRD65	8.99644004559236	0.239037157075194	1.06594194383479	0.224249696203194	0.822563015997768	0.999846045517747
TMEM88B	7.05092025153605	0.32053236514606	0.842621672763009	0.380398909151024	0.703649324243806	0.999846045517747
VWA1	197.08168042012	0.0842993563968789	0.287544530943405	0.293169743553463	0.769392409666115	0.999846045517747
ATAD3C	79.4569986072857	0.873226452017171	0.450761053205586	1.93722693166861	0.0527176095267938	0.831122238831572
ATAD3B	39.9471100660311	-0.214359157878292	0.544296846043174	-0.393827668553657	0.693708275311074	0.999846045517747
ATAD3A	42.7598245270054	-0.339753636830232	0.392291248470666	-0.866074984223457	0.386449042557537	0.999846045517747
TMEM240	3.41525660280021	0.0529796158099474	1.18174001983794	0.044831870733474	0.964241321452172	0.999846045517747
SSU72	340.426896141147	0.179059871974729	0.186033712788036	0.962513026758476	0.33579196275275	0.999846045517747
FNDC10	38.7842797020349	1.61037066467408	0.740172711632579	2.17566878562995	0.0295800358491079	0.744921752633342
MIB2	92.4815117266488	-0.0911058717239568	0.334338618846586	-0.272495806910543	0.78524081493703	0.999846045517747
CDK11B	60.3164009450229	0.0785515062844306	0.30140192769087	0.26062045085855	0.79438521707284	0.999846045517747
SLC35E2B	148.38879919783	0.865158165837662	0.307993413957198	2.80901514977815	0.00496933080695857	0.578215215949136
CDK11A	2.10434240816933	-0.639987786783383	1.8537946785418	-0.345231213678313	0.729920554508559	0.999846045517747
SLC35E2A	29.9243590626741	-0.227358831994085	0.490063501740665	-0.46393749215464	0.642692530360941	0.999846045517747
NADK	48.2613445637731	-0.362195179091589	0.397090221187625	-0.912123139190709	0.361703898749649	0.999846045517747
GNB1	783.194312140704	0.0854064961109968	0.163805598563804	0.521389359459103	0.602095562388045	0.999846045517747
GNB1-DT	0.551627277726723	-0.43604839976587	3.0990130551994	-0.140705570450659	0.88810254429749	0.999846045517747
TMEM52	8.04633569568065	0.107183779671834	0.909242670388151	0.117882478641349	0.906160776457441	0.999846045517747
CFAP74	1.59394505889777	-1.24069007554229	1.66427867320588	-0.745482169252561	0.455980286426137	0.999846045517747
GABRD	10.9079066316531	0.368249284282581	0.875962848926752	0.420393724155959	0.674197852009126	0.999846045517747
PRKCZ	0.838917981856876	1.18427806773224	3.09070036640863	0.383174661835097	0.701590263876736	0.999846045517747
PRKCZ-AS1	0.510808858539027	-1.56438336508875	3.1068482691595	-0.503527443106183	0.61459349083813	0.999846045517747
FAAP20	97.7645573793347	0.211133612907047	0.275681033506232	0.765861946401454	0.443758450433593	0.999846045517747
SKI	591.159338708848	0.0759689202464159	0.205078820080702	0.37043766985065	0.711056410477792	0.999846045517747
MORN1	12.2428276849624	0.917300918941091	0.619380073893807	1.48099843311776	0.138606991026731	0.96091919125327
RER1	225.910061544816	-0.252873247141811	0.217520104450603	-1.16252816161753	0.245020992312461	0.999846045517747
PLCH2	12.3571733175045	1.00574067084516	0.812366860557691	1.23803754150523	0.215702141050992	0.999846045517747
PANK4	4.57787412406545	-0.94404519224148	0.791523850949757	-1.19269329800828	0.232989511357666	0.999846045517747
HES5	0.562768490795223	-0.820002596779053	3.10035413367936	-0.264486752616841	0.791404871366321	0.999846045517747
TNFRSF14-AS1	8.34601642308658	-0.140036781513511	0.7170788244635	-0.195287849447071	0.845167608683594	0.999846045517747
TNFRSF14	279.277367652411	0.0792790595233934	0.237893123017573	0.333254944564064	0.738941846349979	0.999846045517747
PRXL2B	79.0290178172793	0.145901635025883	0.336876189324292	0.43310165470149	0.664940920717657	0.999846045517747
TTC34	6.08964419001034	0.204770857330438	0.99136001419056	0.206555493866304	0.836357021347687	0.999846045517747
PRDM16-DT	5.31521438826594	-1.97348606340528	1.1056111112463	-1.78497307356169	0.0742656845475232	0.871993851672653
PRDM16	14.8582685971262	0.565539344977205	0.78162192917407	0.723545903548028	0.469344562938847	0.999846045517747
ARHGEF16	21.8040674221995	1.04674774946229	0.570045512840269	1.83625294100963	0.0663202561274474	0.859121239803623
MEGF6	110.947619565366	0.205682051077776	0.245147949642811	0.839011916589395	0.401462622541625	0.999846045517747
TPRG1L	198.769614997258	-0.269688794808716	0.262460678288416	-1.02753980736252	0.30416635102868	0.999846045517747
WRAP73	35.8104717893472	0.557851031736247	0.529965727763286	1.05261718355006	0.292516478437849	0.999846045517747
TP73	15.0539387668504	1.55662231485681	0.724680503069796	2.14801185938197	0.0317128133544964	0.756777773546804
TP73-AS3	2.16487150209184	0.376781403042557	2.94200191202595	0.128069734252176	0.89809378734459	0.999846045517747
TP73-AS1	30.224099183436	0.347676771833881	0.497956151257663	0.698207605139069	0.485047371051177	0.999846045517747
SMIM1	22.2990956804913	-0.377079214762174	0.46811477492896	-0.805527265870638	0.42051547874558	0.999846045517747
LRRC47	310.944029372764	-0.0366277973459407	0.233543120970215	-0.15683526534105	0.87537467903956	0.999846045517747
RN7SL574P	3.1503600702096	-1.00698979309301	1.6239658416045	-0.620080649047452	0.535204691519739	0.999846045517747
CEP104	192.619495754365	-0.0137995591522748	0.259821886091519	-0.0531116118039959	0.957642979630683	0.999846045517747
DFFB	5.25901179982213	1.6809606918647	1.11900235511153	1.50219584810183	0.133046536784847	0.952367371640691
C1orf174	29.7353560128141	-0.0924962950511241	0.451094310139515	-0.205048684880367	0.837534088013552	0.999846045517747
LINC01134	3.59678972877455	0.416623711297215	1.27255545946583	0.3273913983066	0.74337187147793	0.999846045517747
AJAP1	10.0059707732202	0.439307994724341	0.815495945857784	0.538700403056268	0.590093595579994	0.999846045517747
LINC02782	0.411139120418656	0.269822159174672	3.09715447261299	0.0871193741095613	0.930576625622679	0.999846045517747
NPHP4	6.99507473935308	1.02780409587512	1.01616169508883	1.01145723248825	0.311797640532994	0.999846045517747
KCNAB2	39.10509310719	-0.0130617455528539	0.308350483152067	-0.042360061898824	0.966211665741166	0.999846045517747
CHD5	1.07553673245189	-1.35135512994702	3.07476398193162	-0.439498816132897	0.660300139654189	0.999846045517747
RPL22	522.464979834152	0.197784974353921	0.158540815205722	1.24753347645699	0.212201953371598	0.999846045517747
RNF207-AS1	2.81534952976193	-0.0426754146490206	1.1781118058171	-0.036223569306669	0.97110409273073	0.999846045517747
RNF207	31.8028717366535	-0.0696658080893935	0.453212757538259	-0.153715461294164	0.877834093326171	0.999846045517747
ICMT	55.9054636132697	0.169828683745253	0.377300506532242	0.450115175582836	0.65262739492207	0.999846045517747
ICMT-DT	2.23017040078939	2.38695871315414	1.69236741895415	1.41042582504291	0.158413984305263	0.976211528604613
GPR153	76.7941688710781	0.424846400872379	0.294468888013461	1.44275479742009	0.149089556793481	0.971032092971137
ACOT7	19.4958981917852	-0.486682239737679	0.710555607432401	-0.684931952752171	0.493386861743263	0.999846045517747
HES2	4.24371547645986	-0.0159009054365892	1.38911975759251	-0.0114467491731219	0.990867015010046	0.999846045517747
ESPN	60.983177484372	-0.58490250877825	0.56436088945273	-1.03639802068042	0.300016493400713	0.999846045517747
TNFRSF25	8.48003760074568	-0.369042280542432	1.0346077751652	-0.356697764506462	0.721318079264474	0.999846045517747
PLEKHG5	36.1579643543843	0.634408140154407	0.354659854646461	1.78877911283985	0.0736503960542308	0.870619673510913
NOL9	199.387761900255	0.0695091320868709	0.178024897409774	0.390446129155049	0.696206683037759	0.999846045517747
TAS1R1	0.694373114645916	0.57618820386128	3.09696487312824	0.186049318434559	0.852406085918542	0.999846045517747
ZBTB48	27.6229347001309	-0.742277438796234	0.435596392941488	-1.70404863498477	0.0883720015352403	0.896223341175634
KLHL21	128.172541063951	-0.131775132349921	0.254046235326287	-0.518705314332544	0.603966255189284	0.999846045517747
PHF13	61.1268457585229	0.337837502644888	0.37138601162996	0.909666740441213	0.36299828955417	0.999846045517747
THAP3	31.8799095879296	-0.284247211137052	0.568066005651828	-0.50037708348855	0.616809586443893	0.999846045517747
DNAJC11	18.1814846625245	0.805023379876625	0.529960152944194	1.51902624264167	0.128755890534618	0.945499639317777
CAMTA1-DT	5.0753924802878	-1.54861143755783	1.05196826560252	-1.4721085114396	0.140991577433216	0.962421283440212
CAMTA1	171.567331533253	0.188866731049772	0.220445366204599	0.85675074192524	0.39158265381247	0.999846045517747
RNU1-8P	3.09290803610203	-0.0644480515428172	2.31436867648742	-0.0278469252533403	0.977784239518154	0.999846045517747
CAMTA1-IT1	1.1007013614461	-1.00985416136964	3.08739161648287	-0.327089753038864	0.743600001825079	0.999846045517747
VAMP3	198.173820249517	0.0104294770645054	0.221060305064645	0.0471793299183925	0.962370301509742	0.999846045517747
PER3	126.544099389917	-0.780362122904204	0.348109757297263	-2.24171286942074	0.0249799355890819	0.738293129305735
UTS2	2.58113767713368	1.01430782601731	1.84844986871915	0.54873428984047	0.583187810629819	0.999846045517747
TNFRSF9	9.56124220472484	-0.247841529574523	0.661077565620115	-0.374905370358528	0.707730844931591	0.999846045517747
PARK7	492.249059159964	-0.059248766314927	0.209550495940946	-0.282742190844655	0.777374471671885	0.999846045517747
Y_RNA	1300.20377817919	-0.136663971096248	0.190184169732902	-0.718587521181081	0.472395104407555	0.999846045517747
ERRFI1	852.012283215073	-0.877562635100854	0.372725289140252	-2.3544488680258	0.0185501956175207	0.708563188124543
ERRFI1-DT	6.37635161963565	-0.957869264555699	1.23051290436907	-0.778430897518165	0.436315029718659	0.999846045517747
LINC01714	1.63106741683103	-1.60292027430725	2.6839483835029	-0.59722470229298	0.550357368883601	0.999846045517747
SLC45A1	3.87677300502678	1.88126383171997	1.00557843493395	1.87082754200426	0.0613689887805682	0.844102628264657
RERE	443.301091066258	0.0864882429834217	0.191503395414927	0.451627725952477	0.651537192648116	0.999846045517747
RERE-AS1	1.26700075934643	0.907879563434126	2.0809587748871	0.436279456561259	0.662633985068137	0.999846045517747
RPL7P7	4.9929265081073	-0.249138148916738	1.01173000633283	-0.246249639090746	0.805488991877545	0.999846045517747
RPL23AP19	2.60501392518659	0.0131801497428896	1.12586988276846	0.0117066367478275	0.990659668621956	0.999846045517747
ENO1	626.272194609675	0.00752470135573456	0.17939551079312	0.0419447583859114	0.966542735742257	0.999846045517747
ENO1-AS1	2.34398257348102	2.15890431670743	1.87323359188925	1.15250138907132	0.249115099274824	0.999846045517747
SLC2A5	6.60980458533013	0.378927228254746	0.860425398274558	0.440395214988565	0.659650889948363	0.999846045517747
GPR157	79.4987514658157	0.0628105497944917	0.272271772001725	0.230690641680232	0.817555144310643	0.999846045517747
MIR34AHG	21.4479524764493	0.200642546452687	0.577176785162171	0.347627540834499	0.728119920205038	0.999846045517747
LNCTAM34A	24.0633598755196	-0.262019391970867	0.564015604866583	-0.464560536463965	0.642246198526049	0.999846045517747
H6PD	633.523524278681	-0.230131580585985	0.298239139381947	-0.771634404065462	0.440330991574695	0.999846045517747
SPSB1	102.226112566075	0.22897650055994	0.408648398601073	0.560326435497594	0.575256799148796	0.999846045517747
LINC02606	1.73218571124233	-0.184055564370613	1.36619595394335	-0.134721204406557	0.892832307338432	0.999846045517747
SLC25A33	48.6743036301495	-0.393725648852157	0.382973620259807	-1.02807511542193	0.303914495165505	0.999846045517747
TMEM201	29.1143823781791	0.404435172719217	0.332742745581713	1.2154590237938	0.22419106804557	0.999846045517747
PIK3CD	36.1753390038835	0.489365197272932	0.5424823529341	0.902085007237792	0.367011712568057	0.999846045517747
PIK3CD-AS2	2.48143071073124	-0.331679135949938	1.77539261822718	-0.186820161661558	0.851801638499948	0.999846045517747
CLSTN1	84.3506235789071	0.73411630884227	0.402223247278101	1.82514639273124	0.0679789408749299	0.867358691383657
CTNNBIP1	10.9542798533342	-0.398214493668565	0.793173539123232	-0.50205216642596	0.615630826266953	0.999846045517747
LZIC	220.369875124633	0.0358288326473295	0.245849285534844	0.145734947203056	0.884130632006504	0.999846045517747
NMNAT1	51.9098419118925	0.710719000212978	0.423316160844738	1.67893188579127	0.0931653194045673	0.909994960042774
RBP7	11.9215922684366	0.701526519295738	0.715634921390756	0.980285475633862	0.326945222175723	0.999846045517747
UBE4B	188.000877344656	0.00339892877765193	0.232926367015301	0.0145922886326934	0.988357451378791	0.999846045517747
KIF1B	218.746371979111	-0.115271897213525	0.315194936780171	-0.365716208486941	0.714576850156077	0.999846045517747
RNU6-37P	23.0843702760763	-0.389689637821738	0.44638132247022	-0.872997184705764	0.38266461223189	0.999846045517747
PGD	111.008079730606	-0.251492358397763	0.245305582060227	-1.02522069121125	0.305259067307287	0.999846045517747
CENPS	13.1285797166966	-0.96456244129576	0.760373329443814	-1.26853797200028	0.20460589935338	0.999846045517747
CORT	0.685837623586165	1.363684490996	3.09395578601855	0.440757588443388	0.659388500411038	0.999846045517747
DFFA	287.901152809445	0.168772522746906	0.2148139331821	0.7856684166005	0.432061771001604	0.999846045517747
PEX14	32.2523616940732	0.0613437880801293	0.437899962822796	0.140086305750506	0.888591800326274	0.999846045517747
CASZ1	201.423258113396	0.639779258977387	0.351970479273647	1.81770715628676	0.0691089033895099	0.867420734169009
C1orf127	1.28018422841508	0.220330734901163	3.10936245817609	0.070860421666764	0.943508843091381	0.999846045517747
TARDBP	305.939342000314	-0.211478477479246	0.26643967360535	-0.793719923979819	0.42735849863155	0.999846045517747
MASP2	133.992018835695	-1.17929240363568	0.668113426971089	-1.76510807301394	0.0775456041430581	0.882322641665209
SRM	237.702464127687	-0.134445289661713	0.293786741464943	-0.457628853471445	0.647219110366355	0.999846045517747
EXOSC10	126.060733843081	0.249873639404625	0.265665244881972	0.940558255994823	0.346931282537213	0.999846045517747
EXOSC10-AS1	0.357077036816655	-0.698675584628017	3.10136125960864	-0.225280296664369	0.821761226712396	0.999846045517747
MTOR	54.1484843908246	0.0763869626188769	0.315609358614752	0.242030093639011	0.808756844967684	0.999846045517747
MTOR-AS1	8.05983875392031	-1.32228777025274	0.95914698882722	-1.37860806076193	0.168015629895211	0.980136707079761
ANGPTL7	5.63990422694245	0.151626429668068	0.97536586316296	0.155455952883534	0.876461876230637	0.999846045517747
UBIAD1	50.8905617703632	-0.0127967150052216	0.279434394693651	-0.0457950604801204	0.963473595847977	0.999846045517747
DISP3	1.31525819828968	-0.189587852757698	3.09452258996761	-0.0612656224815869	0.951147668636861	0.999846045517747
FBXO2	57.1073425239865	-0.0969511047814194	0.339148861363161	-0.285865930352053	0.774980808935774	0.999846045517747
FBXO44	61.9065809188644	1.20463651824793	0.343809505393396	3.50379061471715	0.000458685860365591	0.350520717493199
FBXO6	15.331137556064	0.516450456698287	0.503987256556127	1.02472919697876	0.305490982564629	0.999846045517747
MAD2L2	82.6009464248096	-0.504545201895628	0.319552534983791	-1.57891159249048	0.114356336638658	0.930209979714756
DRAXIN	5.22440373884999	0.34901262875202	0.922435329274474	0.378359997363208	0.705163180704428	0.999846045517747
AGTRAP	58.3146319901348	0.485245304661809	0.374492563283181	1.2957408296914	0.195064789579274	0.999846045517747
MTHFR	196.539292195953	0.00907928292822559	0.191909370318871	0.0473102637622108	0.962265947944633	0.999846045517747
CLCN6	30.4790877397393	-0.359710915583892	0.466264040039064	-0.771474711096646	0.440425606331554	0.999846045517747
KIAA2013	130.983172464993	0.059253026200129	0.284565658219106	0.208222687765458	0.835055094533035	0.999846045517747
PLOD1	230.64875674756	0.000984054815780358	0.320390884596932	0.00307141951625231	0.997549365641292	0.999846045517747
MFN2	238.188430124466	-0.271605292342296	0.205079385667845	-1.32439099843121	0.185373222576106	0.999708749641496
MIIP	36.7510328625795	-0.0711461820608334	0.400619738996781	-0.177590306056799	0.859044738171874	0.999846045517747
TNFRSF8	1.95380838889489	-0.0791810592424503	2.33548448701097	-0.0339034832741659	0.972954115535424	0.999846045517747
TNFRSF1B	278.875389316605	0.0882394403657816	0.362228691306999	0.243601466375827	0.807539492501425	0.999846045517747
SNORA70	4.84602387372237	0.51919415443121	1.11430394808698	0.465935847506019	0.64126142091268	0.999846045517747
VPS13D	213.854094624806	0.100872151547792	0.201441090056868	0.500752609704977	0.616545241634726	0.999846045517747
LINC02766	31.9395380648604	-0.265141470171076	0.673260839412357	-0.393816860642748	0.693716255315905	0.999846045517747
DHRS3	417.539112022581	-0.246799138828782	0.349795269284586	-0.705553106345734	0.480466095174977	0.999846045517747
PRAMEF9	0.419987816215355	0.65014589589411	3.1109420125497	0.20898682562111	0.834458523173938	0.999846045517747
PDPN	22.5588587437783	-0.17309473271599	0.520510628947925	-0.332547930992025	0.739475553247685	0.999846045517747
PRDM2	228.894625859047	0.260272490617462	0.228670486459707	1.13819887580168	0.255037448016521	0.999846045517747
KAZN	182.212169358445	0.223295526552648	0.247536940899244	0.902069508257908	0.367019945244485	0.999846045517747
KAZN-AS1	46.8785135402576	2.26708734807384	0.706435807411067	3.20919087663778	0.00133109093200622	0.423400321019162
TMEM51-AS1	13.5991284322493	-0.0476769100996396	0.630638918084183	-0.0756009639311148	0.939736569554947	0.999846045517747
TMEM51	94.5332773535622	0.500661888589836	0.402968030055849	1.24243575481769	0.214075830469317	0.999846045517747
FHAD1	14.7568224104416	0.649782977649471	0.675960131861594	0.961274115175948	0.336414359370572	0.999846045517747
EFHD2-AS1	3.01059665843186	-0.00285268878841883	1.03513193252902	-0.00275586975802125	0.997801136851819	0.999846045517747
EFHD2	138.979679267365	0.185741659913391	0.196358527970566	0.945931209777829	0.344183673722146	0.999846045517747
CTRC	4.0716549686865	-0.537977734344928	1.07255063141585	-0.501587261791785	0.615957881617611	0.999846045517747
CELA2A	8.66277844177887	-0.00660493157381404	3.10076266938183	-0.00213009903628993	0.998300428151214	0.999846045517747
CASP9	35.3565897893728	0.194218335582284	0.303010492884816	0.640962409364855	0.5215471062016	0.999846045517747
DNAJC16	178.890203969264	-0.306000298318632	0.252091728302958	-1.21384505702975	0.224806896945838	0.999846045517747
SCARNA21B	0.824349134435646	1.65810904656344	3.08761935102184	0.537018608208519	0.591254760479083	0.999846045517747
AGMAT	404.32453231861	-0.66038932880623	0.418359292593432	-1.57852195588256	0.114445748187939	0.930209979714756
DDI2	367.483354902879	-0.203482419751147	0.215373430958297	-0.944788866694274	0.344766676883649	0.999846045517747
PLEKHM2	78.4691413284147	0.116349868015134	0.298141997454899	0.390249844062088	0.696351807397609	0.999846045517747
SLC25A34	23.1027562789371	-0.685887357837165	0.488395390631946	-1.4043690235276	0.160208990098807	0.976211528604613
TMEM82	67.7538924956161	-1.69438055439995	0.749937520277895	-2.25936229163742	0.0238608580142619	0.732856888003178
FBLIM1	100.908054396093	0.220351296181677	0.386870751211501	0.569573418232415	0.568967061759983	0.999846045517747
RPL12P14	1.83743606247444	-0.898022340727356	3.09576580236142	-0.290080838816151	0.771754394277114	0.999846045517747
UQCRHL	81.562661419336	-0.600446724652768	0.293217984606313	-2.04778272880824	0.0405812933991543	0.784158816615975
FLJ37453	40.2202246866277	0.185941258452643	0.571415443646806	0.325404678014923	0.744874815468908	0.999846045517747
SPEN	403.381696755734	-0.0738753151267807	0.166179382611105	-0.444551628282702	0.65664381082265	0.999846045517747
ZBTB17	30.8200379323927	0.0785831644780435	0.390844767059882	0.20105978409071	0.840651827458307	0.999846045517747
SRARP	24.7102072134465	1.93906427977619	0.864568180845639	2.24281244988634	0.0249089112995966	0.738293129305735
HSPB7	10.9014599404911	-0.60102067712142	0.714074675207144	-0.841677625588768	0.399968425515188	0.999846045517747
CLCNKA	0.597578596009794	0.392001567032478	3.09618903484506	0.126607762840325	0.89925085253191	0.999846045517747
CLCNKB	3.92465460850725	-0.708395063120036	1.00595712837695	-0.70420005300125	0.481308198033796	0.999846045517747
FAM131C	1.49438286296818	-0.12714756469223	3.09866717227729	-0.0410329853524688	0.967269599489245	0.999846045517747
EPHA2	15.2253765990125	-0.83033916403718	0.605830630444284	-1.37057970051506	0.170506014533101	0.984601239426856
EPHA2-AS1	8.3120105722601	1.59447377977335	1.05358557208383	1.51337852569462	0.130183536517503	0.94708327677301
ANO7L1	3.39103643082149	2.4843902814707	1.41163599251603	1.75993690628605	0.078418504879924	0.882322641665209
CPLANE2	1.17916532301394	0.016493912176298	3.03313144899841	0.00543791538666896	0.995661192653792	0.999846045517747
FBXO42	102.382380515434	-0.397477581299525	0.311424245658568	-1.27632188835837	0.20184175578696	0.999846045517747
SZRD1	182.25919000148	-0.0860596461748074	0.229955693268231	-0.37424446836558	0.708222442781773	0.999846045517747
SPATA21	1.62150974125423	-0.482296188117087	2.69530416657926	-0.178939428839749	0.857985262662406	0.999846045517747
NECAP2	87.1083038963083	0.0540281778631515	0.273181508794682	0.197773919990163	0.843221951946163	0.999846045517747
LINC01772	26.7828066187572	-0.107559477653124	0.510579844794822	-0.21066142494588	0.833151477497664	0.999846045517747
CROCCP3	10.3190333324596	1.31315231508573	0.573751315447336	2.28871338458179	0.0220960108342567	0.721758314443413
NBPF1	23.9185525111093	0.0974940818438202	0.4221599751619	0.230941082954231	0.817360573702386	0.999846045517747
CROCCP2	161.806174772415	-0.0580916541766731	0.273458403262029	-0.212433238414726	0.831769056972577	0.999846045517747
MST1P2	31.2359732029114	0.203333565529618	0.746781325032012	0.272279928158222	0.785406788412389	0.999846045517747
EIF1AXP1	9.01506554362772	-0.501692253435014	0.584228323878974	-0.858726345385031	0.390491511870865	0.999846045517747
CROCC	57.7972905199627	0.117311770169411	0.405602931255059	0.289228112347248	0.772406820189516	0.999846045517747
MST1L	52.55983059564	-0.595362490056001	0.56236948982293	-1.05866783463566	0.289751081584688	0.999846045517747
ATP13A2	20.8891259747005	-0.120239295818195	0.435836157713711	-0.275881873704424	0.782638796526824	0.999846045517747
SDHB	96.6084735469502	-0.56550837500444	0.411436755674561	-1.37447218121598	0.169295140860123	0.982328026066914
PADI2	52.5987905634041	0.958669217738448	0.755261902911581	1.26932023718225	0.204326871414235	0.999846045517747
PADI1	4.18082774189665	-0.491171761360478	2.20624721346429	-0.222627708428572	0.823825269395808	0.999846045517747
PADI4	2.03424958806952	-1.27833543290986	2.20483352449844	-0.579787733951777	0.562057770316365	0.999846045517747
RCC2	13.5407523044583	-0.392382622491539	0.57554125649453	-0.681762806860168	0.49538894590819	0.999846045517747
ARHGEF10L	150.117137456275	-0.388222297025089	0.338608243513374	-1.14652346616528	0.251578623367365	0.999846045517747
IGSF21	71.1304762993512	0.341849144949136	0.551914086863411	0.619388330694552	0.535660566731415	0.999846045517747
KLHDC7A	27.0267557608241	-0.605630035934517	0.590623299219011	-1.02540830464248	0.305170571306098	0.999846045517747
PAX7	2.5450305099531	0.287988324883412	3.09605543408777	0.0930178192911671	0.925889404849899	0.999846045517747
ALDH4A1	544.851544678752	-0.844954577782762	0.787160172618347	-1.07342140414977	0.283082085250092	0.999846045517747
IFFO2	27.0708576445195	0.0751049107221896	0.406958137048343	0.184551932704734	0.853580490332115	0.999846045517747
UBR4	296.021667382573	-0.065605103946631	0.267563879841272	-0.245194171894765	0.806306088835985	0.999846045517747
EMC1-AS1	8.56870729644155	1.72953430893711	0.81881932532089	2.11222946925357	0.034666772041916	0.764180154647833
EMC1	138.530177241519	0.122848034032307	0.271157224622334	0.453050934576456	0.65051206507923	0.999846045517747
MRTO4	163.863071536946	0.231099608965506	0.267803214821812	0.862945611460537	0.388167371212154	0.999846045517747
AKR7L	73.4503417875821	-0.411176363213453	0.437262791736454	-0.94034153141774	0.347042402788873	0.999846045517747
AKR7A3	137.926788401933	-0.642287631915678	0.362484619420911	-1.77190313051563	0.0764106386830433	0.881192407735559
AKR7A2	159.247753064611	-0.190640195077026	0.26165943560546	-0.728581389147689	0.46625776618224	0.999846045517747
RNU6-1099P	8.32085756769558	1.19593083351036	0.982169405971514	1.21764211574826	0.223360002575106	0.999846045517747
SLC66A1	45.7818366397971	0.288287491640414	0.399104091299915	0.722336598207844	0.470087556937029	0.999846045517747
CAPZB	468.960148711789	0.141965356613596	0.175160946873373	0.810485208876071	0.417661362668121	0.999846045517747
MICOS10	163.190487072422	0.00758363319055557	0.415189489474437	0.0182654748802895	0.985427069923671	0.999846045517747
RNU4-28P	2.28771234164551	1.62398405275974	2.07084376149252	0.784213702142977	0.43291472642831	0.999846045517747
NBL1	194.788738590099	0.484020701904969	0.323035017850063	1.49835366186098	0.134041388865697	0.952638851037503
TMCO4	45.7066574668476	0.556978768519264	0.391417999232835	1.42297689327247	0.154742853754726	0.973975049685449
OTUD3	22.7926210041894	0.0954218529353736	0.452814467588528	0.210730574585093	0.833097515228366	0.999846045517747
PLA2G2A	108.204172626493	-0.285181381774176	0.487959632592801	-0.584436422043455	0.558926728288695	0.999846045517747
PLA2G5	12.6664237914944	0.201008645291552	0.533878920315428	0.376506053418988	0.706540716037493	0.999846045517747
PLA2G2D	4.11471144570947	-0.72506063424124	1.15411600105159	-0.628238958285466	0.52984741266122	0.999846045517747
PLA2G2C	5.59827979058491	-0.553873511457724	1.1167813075408	-0.495955213180794	0.619926009950446	0.999846045517747
UBXN10	31.0076698920877	0.0917764756696046	0.616582608477846	0.148847006723353	0.881674357757838	0.999846045517747
VWA5B1	0.770426755216157	-1.59063109510992	3.11399300905598	-0.510801113067407	0.609490329690398	0.999846045517747
CAMK2N1	657.012644473235	0.0125084932407712	0.185259393343277	0.067518807090087	0.946168690296139	0.999846045517747
MUL1	45.9669331852116	0.029848310200222	0.382212096704788	0.0780935780357473	0.937753615579973	0.999846045517747
FAM43B	6.54983852883608	1.9765931963705	0.998522592178247	1.97951775137969	0.0477577430454864	0.82110794548103
CDA	104.831568032091	-0.801224505346917	0.611678693585253	-1.30987806792921	0.190237087714557	0.999846045517747
PINK1	3.66130371450328	0.377960624428975	1.29288980766856	0.292337848273817	0.770028323323674	0.999846045517747
PINK1-AS	21.0334051044557	0.641021040381163	0.735613158252441	0.871410514058781	0.383530047007982	0.999846045517747
DDOST	23.8477115132587	0.229766934878973	0.459505877641948	0.500030458931388	0.617053630548026	0.999846045517747
KIF17	8.06288707783813	0.120703407814213	0.667502056324103	0.180828518310371	0.856502177728929	0.999846045517747
SH2D5	1.04830559117524	-1.64942909866496	3.09914420385991	-0.53222082941821	0.594573058142009	0.999846045517747
HP1BP3	339.991912391579	0.124745448898472	0.242387927615033	0.514652070859716	0.606796171468676	0.999846045517747
EIF4G3	318.364610789759	0.0841949576143395	0.227235433999629	0.370518612050958	0.710996111391907	0.999846045517747
RPS15AP6	9.83291621132823	-0.716125370314532	0.603683925378364	-1.18625880234544	0.235520110753307	0.999846045517747
ECE1	428.460109079511	0.425356998047114	0.273414414054532	1.55572265463034	0.119774057081947	0.936186039486561
ECE1-AS1	5.09019482413669	0.38799103838699	1.06202695299117	0.365330688919168	0.714864572777907	0.999846045517747
NBPF3	6.41132219892406	0.816634845002897	0.766276208479095	1.06571864814093	0.286550845213798	0.999846045517747
ALPL	54.0346115424245	0.200639809452539	0.626968730981948	0.320015655546809	0.748956462722799	0.999846045517747
RAP1GAP	55.9016595447973	0.0855497275377819	0.342550618025027	0.249743316859325	0.802785857374375	0.999846045517747
USP48	278.448131696856	0.341300534431122	0.2115251265732	1.61352242147465	0.106631056056235	0.921282073626239
LDLRAD2	0.81678037836783	-0.503048492745569	3.11191773295721	-0.161652246593142	0.871579711513527	0.999846045517747
HSPG2	38.389253731849	0.472554075340629	0.406687144871435	1.16195970612746	0.245251832625899	0.999846045517747
LINC00339	12.6561036968595	-0.401593399129314	0.602729590932381	-0.66629116136156	0.505225013961285	0.999846045517747
CDC42-AS1	6.693307522811	-1.28370246166836	0.812475088301505	-1.57998993464768	0.114109171556151	0.930209979714756
CDC42	181.040419901889	0.0998369571966133	0.283418630474059	0.352259683950986	0.724643520349536	0.999846045517747
CDC42-IT1	5.64353668453579	0.246055314456511	0.862373328671761	0.285323428120729	0.775396365472483	0.999846045517747
WNT4	56.8738161492444	-0.153693536334547	0.388294125309269	-0.395817310427072	0.692239805713415	0.999846045517747
ZBTB40	92.3546057935113	0.208034852459995	0.334260518216488	0.622373391778381	0.533696372486969	0.999846045517747
EPHA8	1.44399393157088	0.0065025482355799	3.09716316447375	0.00209951749076958	0.998324828639665	0.999846045517747
C1QA	546.2873804298	-0.105601641152303	0.320931889975461	-0.329046892661173	0.742120244472098	0.999846045517747
C1QC	70.8968151188174	-0.199450027099042	0.32453745097276	-0.614567059984034	0.538840673704118	0.999846045517747
C1QB	389.620641869541	-0.233679061104661	0.287237608093402	-0.81353922508878	0.41590896646519	0.999846045517747
EPHB2	19.6412061257066	0.0161877400224337	0.613547711886989	0.0263838324368413	0.978951189508195	0.999846045517747
KDM1A	148.524863285664	0.152106543781402	0.224306701516362	0.678118588312917	0.497696505761977	0.999846045517747
LUZP1	105.854005070545	0.347399055062247	0.303410249756104	1.14498127647798	0.25221691353651	0.999846045517747
LINC01355	41.5009969858145	0.981410018119856	0.37625520213426	2.60836265532791	0.00909765123906723	0.59594693929847
HNRNPR	558.065718078474	0.119818362907106	0.193475111732363	0.619296000577338	0.535721378703164	0.999846045517747
ZNF436	16.1234813949256	0.780986337268778	0.649490105091706	1.20246071671639	0.229185077260185	0.999846045517747
ZNF436-AS1	6.44432375311372	2.15151451155428	0.901543118385204	2.38647987841996	0.0170105382113411	0.694817543714096
TCEA3	435.629874344503	-0.241993616785372	0.259295221709856	-0.933274493797486	0.350678260897357	0.999846045517747
ASAP3	27.9348209395989	0.787104002422685	0.439482866759983	1.79097767388632	0.073296877802593	0.869568172077666
E2F2	7.13938366093843	0.934252816437949	1.05952099606797	0.881769044601376	0.377901714724751	0.999846045517747
ID3	149.531911769621	0.021011317452708	0.387749427949063	0.0541878747928628	0.956785481005242	0.999846045517747
MDS2	0.581532272471211	-1.69351669130902	3.09951203009881	-0.546381712625594	0.584803578036039	0.999846045517747
RPL11	2175.7783831112	0.13353009180404	0.196579984077136	0.679265961033166	0.496969359943874	0.999846045517747
ELOA-AS1	33.4903420101932	0.452484763288131	0.452345697044142	1.00030743355115	0.317161750894645	0.999846045517747
ELOA	80.145149644081	-0.687047136260506	0.316685167474862	-2.16949578579503	0.0300450639591627	0.74802526939293
PITHD1	91.7123343089088	-0.183778892960358	0.282820235397385	-0.649808146514461	0.515816156084288	0.999846045517747
LYPLA2	270.913726531422	-0.110460197400081	0.287102112376291	-0.384741848417004	0.700428686818151	0.999846045517747
GALE	201.850520332334	-0.527808552240879	0.382045190352413	-1.38153434611756	0.167114724900484	0.979764160038798
HMGCL	306.313009895844	-0.761083084971687	0.386656495484207	-1.96837010074948	0.0490254695002823	0.82110794548103
FUCA1	247.227618544212	-0.172804868231508	0.244760475034527	-0.706016231612279	0.480178043406692	0.999846045517747
CNR2	2.32291205839233	-1.21689952110964	1.86569526969426	-0.652249882859518	0.514239985036676	0.999846045517747
H3P1	0.656376906322619	0.408943209506056	3.11444946926571	0.131305135479521	0.895533929441328	0.999846045517747
PNRC2	108.041205260044	0.253942234313961	0.310080510423367	0.818955805920345	0.412811628537439	0.999846045517747
SRSF10	287.637318920119	-0.0892726073485446	0.212762641503607	-0.419587793785833	0.674786606842947	0.999846045517747
IL22RA1	4.16314225930339	-1.14122386450314	2.14753201937587	-0.531411803971525	0.595133443508497	0.999846045517747
IFNLR1	5.92201104569962	0.0658805656434131	0.916337280353108	0.0718955422374894	0.942685037650039	0.999846045517747
GRHL3	0.733573118410966	-0.081807283435421	3.11170239716284	-0.0262902016304678	0.979025870177804	0.999846045517747
STPG1	11.184905598676	1.13866245209123	0.679806270115691	1.67498080283585	0.0939379982692303	0.910301561171506
NIPAL3	98.6713851873309	0.725835812643804	0.312725191839284	2.32100205415119	0.0202867329864886	0.709450947230162
RCAN3AS	1.62253664874403	-2.12738099400329	2.8174126577473	-0.755083210176342	0.45019905659542	0.999846045517747
RCAN3	48.4973625585323	0.144247460629828	0.419280267771704	0.344035891305933	0.730819294387588	0.999846045517747
NCMAP	25.8178785610007	-0.296907159692681	0.374347427103254	-0.793132630802847	0.427700553157872	0.999846045517747
SRRM1	856.522502488979	0.0981648352800763	0.189498955552045	0.518023094080409	0.604442156482304	0.999846045517747
CLIC4	141.65105774723	0.183574989330615	0.318047894786497	0.577192908174559	0.563809147273866	0.999846045517747
RUNX3	87.8868125478674	-0.175056711814363	0.26093645672316	-0.670878703622808	0.502297804162951	0.999846045517747
SYF2	212.507721918802	0.110212828949398	0.222674117247523	0.49495123327192	0.620634544595032	0.999846045517747
RSRP1	294.381743961638	0.0589877078574421	0.312096952394483	0.189004434054464	0.850089341554933	0.999846045517747
RHD	31.549898775108	0.210247631710938	0.527606282733414	0.398493419414361	0.690266508071484	0.999846045517747
TMEM50A	154.273378850292	0.189244088823642	0.448865237525275	0.42160558003333	0.673312932677653	0.999846045517747
RHCE	1.57509769317781	-1.01732462540606	3.07567227531768	-0.330764962694534	0.74082202827724	0.999846045517747
MACO1	314.001693122484	-0.0651928819434038	0.247100897968615	-0.263831019957217	0.791910130708795	0.999846045517747
LDLRAP1	233.207541267551	-0.0149012115014106	0.217147608388626	-0.0686224988245882	0.945290109607338	0.999846045517747
MAN1C1	183.319624981258	-0.270691478677413	0.362371977011137	-0.746998928863349	0.455064207404069	0.999846045517747
SELENON	111.087050240123	0.328225927189542	0.233488710087082	1.40574645800701	0.15979942614274	0.976211528604613
MTFR1L	80.3360842867378	0.219538954406332	0.305517571359401	0.718580451623432	0.472399461587669	0.999846045517747
AUNIP	5.39216034746736	0.096010434169207	0.929999772422418	0.103237051251232	0.917774834353883	0.999846045517747
PAQR7	34.2182222599655	0.388992328045171	0.492058936590447	0.790540114443525	0.429212404710934	0.999846045517747
STMN1	216.236220504521	0.871407919691767	0.353239304031139	2.4669053238055	0.0136286386741394	0.652232412751131
PAFAH2	87.4673666369925	0.220164082706347	0.390068666657591	0.564423911802202	0.572465669237974	0.999846045517747
EXTL1	2.23407671859038	0.227018337325062	2.17925534916399	0.104172435512044	0.917032508210165	0.999846045517747
SLC30A2	3.40447340125385	1.1653728809386	1.27269093586544	0.91567626365323	0.359836718182096	0.999846045517747
TRIM63	4.11845316674313	1.02035916569004	1.58600457322933	0.64335196941611	0.519995741727391	0.999846045517747
PDIK1L	22.8321533569665	-0.283976492022144	0.536337431400177	-0.529473565327684	0.596476977513005	0.999846045517747
FAM110D	6.56017815076637	1.11230386606188	0.681400533610277	1.6323789184146	0.102599687398292	0.921282073626239
CNKSR1	51.1274976762238	0.00149165124639586	0.527596903155862	0.00282725550031365	0.997744179492125	0.999846045517747
ZPLD2P	9.67726991543593	-0.206668107732816	0.760883381361195	-0.271616009490303	0.785917288309151	0.999846045517747
CEP85	17.840857370864	0.767749768087977	0.62181639892439	1.23468883968969	0.216946331003729	0.999846045517747
SH3BGRL3	1.64258921661935	-0.100706674908737	1.65830166386798	-0.060728802909019	0.951575192604719	0.999846045517747
UBXN11	3.78653685655514	0.799418558315829	1.00398368574803	0.796246562233942	0.425888738756839	0.999846045517747
CD52	70.556313793474	0.0598269430337355	0.281879646094452	0.212242862734717	0.831917568756069	0.999846045517747
CRYBG2	3.31377147995621	0.452874534812207	1.84401899533582	0.245591035644258	0.805998829265225	0.999846045517747
ZNF683	2.28403855651113	0.363449620693025	1.90129095707674	0.191159390592081	0.848400718478204	0.999846045517747
LIN28A	6.54141109998885	-0.162527571075004	1.38735575144234	-0.117149167332197	0.906741848041826	0.999846045517747
DHDDS	118.981768753003	0.112065257768509	0.242532994182643	0.46206190686005	0.644036926492148	0.999846045517747
DHDDS-AS1	4.09070996758315	1.53455134787725	1.65041729604904	0.929795968298949	0.352476734189591	0.999846045517747
HMGN2	42.3702818995089	0.0274648266979207	0.285873331727532	0.0960734131160498	0.923462266870895	0.999846045517747
RPS6KA1	47.9868324667352	-0.14167999417135	0.341135196286997	-0.415319192254071	0.677908253304004	0.999846045517747
ARID1A	291.042325495409	0.091032086764163	0.180878310179347	0.50327806951481	0.614768782919124	0.999846045517747
PIGV	63.8813633563403	0.167611994307676	0.341540528036938	0.490752869860142	0.623601247800502	0.999846045517747
ZDHHC18	55.9800036836714	-0.617788261410401	0.46794518542745	-1.32021501801771	0.186763239230643	0.999846045517747
SFN	64.4658124952574	1.2670444587829	0.602163744256757	2.104152684162	0.0353651304079529	0.766765485808849
GPN2	32.2417903385457	0.086111290193155	0.397669747220906	0.216539706112771	0.828567078242762	0.999846045517747
GPATCH3	12.3159322981366	-0.292654847870455	0.666113942042606	-0.439346528272691	0.660410465150209	0.999846045517747
NUDC	233.606230006618	-0.242290352596719	0.211578068469276	-1.14515816478352	0.252143644741184	0.999846045517747
NR0B2	113.768998452651	-1.14503069613416	0.670651503832151	-1.70734083140256	0.0877587210005855	0.893611271645508
KDF1	44.0672675194354	0.517353357101767	0.361400901969155	1.43152204181804	0.152280654438446	0.973099941448241
RPL12P13	23.3314435674625	-1.45357847090315	0.635658673321359	-2.28672797510668	0.0222117057679289	0.723342176036971
RPL32P6	3.83346884672366	-0.405510588294833	1.42521302405036	-0.284526299894732	0.776007082111477	0.999846045517747
TRNP1	42.1962171353248	0.778384302890876	0.510890880881551	1.52358229911593	0.127613087687251	0.944997563217185
TENT5B	20.9352857774247	2.37128542739393	0.743049907542594	3.19128688843555	0.00141640559974294	0.423400321019162
SLC9A1	122.057233425013	0.417352763977521	0.359392992098217	1.16127129118718	0.245531590680215	0.999846045517747
NPM1P39	7.21651465742894	-1.11654993265696	1.25873196185305	-0.887043442523876	0.375055512001776	0.999846045517747
WDTC1	74.4372425308084	-0.105582129628731	0.442877928377958	-0.238400071133429	0.811570812259458	0.999846045517747
TMEM222	127.200956371006	-0.34322958315587	0.251799958851647	-1.36310420669326	0.172849671196182	0.985957271449289
SYTL1	59.9940428487322	0.932295930937177	0.335171957932709	2.78154514085081	0.00541008062975886	0.587961630471936
MAP3K6	24.3025702974121	0.331308842976844	0.423086941791362	0.783075085168246	0.433583020954266	0.999846045517747
FCN3	627.081319453751	-0.655060821307243	0.676980562540316	-0.967621313748181	0.333233528702723	0.999846045517747
CD164L2	1.5849306278769	2.709447935501	2.71991368361363	0.996152176381301	0.319176211748976	0.999846045517747
GPR3	3.54563099576393	-0.408631425780509	1.62739258737212	-0.251095789025534	0.801740051508557	0.999846045517747
WASF2	415.003452716316	0.217366706113053	0.243950936127486	0.891026325061771	0.3729150476134	0.999846045517747
AHDC1	224.877247698141	-0.0475823860616496	0.214838630279238	-0.221479656613916	0.824718974971062	0.999846045517747
FGR	45.8424429739897	0.583062232287136	0.567176006616527	1.02800934010834	0.303945434175002	0.999846045517747
LINC02574	0.700938966544168	-1.36806991384461	3.09757778199029	-0.441657969591189	0.65873672852071	0.999846045517747
FAM76A	116.715998676773	0.154997476640851	0.394171523174124	0.393223425661782	0.694154469256338	0.999846045517747
STX12	146.815941713006	-0.282943920856032	0.200907714592127	-1.40832780578113	0.159034025732714	0.976211528604613
PPP1R8	118.352448709849	-0.102770281639052	0.307242709789251	-0.334492173010535	0.738008196152456	0.999846045517747
THEMIS2	26.5134836033329	-0.290018917548475	0.350385058808892	-0.827714853294179	0.40783200528079	0.999846045517747
RPA2	73.1191518554512	-0.204985278818193	0.439780492476333	-0.466108166062468	0.641138078389409	0.999846045517747
SMPDL3B	26.3727086405028	0.645552602885519	0.594432423386134	1.08599830273084	0.277479743156662	0.999846045517747
XKR8	43.6147952178344	-0.813773042077051	0.441338256318264	-1.84387605295248	0.0652012057756284	0.858657717486203
EYA3	87.0432348824407	0.156359008897729	0.396561882331258	0.394286530965974	0.693369506280026	0.999846045517747
RN7SL559P	19.8121625388192	-0.728056656301811	0.526948777753822	-1.38164597212889	0.16708043101532	0.979764160038798
SPCS2P4	0.83167386898963	-0.735660285799753	3.11227453476533	-0.236373840926351	0.813142593034574	0.999846045517747
PTAFR	56.0103791108573	-0.366667640087533	0.3831309578368	-0.957029528905156	0.338552350857323	0.999846045517747
DNAJC8	471.93625277011	0.0111807006860878	0.200832310510079	0.0556718222167079	0.955603247291038	0.999846045517747
ATP5IF1	474.36064533684	-0.199193395989257	0.248970977071803	-0.800066732002301	0.423672134804107	0.999846045517747
SESN2	166.392438997567	-0.498305274148737	0.345379859825534	-1.44277455668797	0.149083988735525	0.971032092971137
MED18	47.4176283563351	-0.0191965360943072	0.308454600748805	-0.062234559146486	0.950376041600333	0.999846045517747
PHACTR4	439.92959156879	-0.138413758462235	0.187466478542927	-0.738338712809074	0.460308647195642	0.999846045517747
RNU6ATAC27P	20.8908821263398	-0.662599270937814	0.734901161717743	-0.901616850610316	0.367260436608527	0.999846045517747
RCC1	15.7399112782085	0.697787876255235	0.553015268931517	1.26178772170872	0.207025181488069	0.999846045517747
SNHG3	141.054251181249	0.537970144188366	0.295933614840169	1.81787440564641	0.0690833310096151	0.867420734169009
SNORA73B	0.374824009936033	-0.316092378828455	3.09915841816553	-0.10199297234233	0.918762253253175	0.999846045517747
PRDX3P2	0.617096804243618	0.498096975811386	3.09135508883799	0.161125772192872	0.871994342169293	0.999846045517747
TRNAU1AP	69.6489199500034	0.189910085875133	0.300975769142442	0.630981312602793	0.528052743330224	0.999846045517747
SNHG12	70.1561177610882	0.897869372820782	0.390624436752208	2.29854890873185	0.0215305675901531	0.719669251468378
TAF12	69.0109707154602	0.291254370062278	0.319356174465289	0.912004818913983	0.361766180811559	0.999846045517747
RAB42	7.69590379881742	1.17192334951842	0.817440441776034	1.43364982893703	0.151672216192156	0.973071318764363
TAF12-DT	2.66435446612027	-0.67192615300718	1.12830305655649	-0.595519217202032	0.551496457397253	0.999846045517747
GMEB1	120.853796272777	0.0640849191615924	0.398075896234651	0.160986685623931	0.872103887191838	0.999846045517747
YTHDF2	205.941732098991	0.132789359636295	0.321479803348822	0.413056615852822	0.679565134148114	0.999846045517747
OPRD1	21.937267484292	0.286575583465777	0.845167162282369	0.339075624627773	0.734552760589978	0.999846045517747
EPB41	207.089717138076	-0.183413121034594	0.272767448506765	-0.67241572276556	0.501319076131134	0.999846045517747
Metazoa_SRP	282.078097267624	0.07397218989227	0.259011831768057	0.285593864138653	0.775189203520746	0.999846045517747
SRSF4	715.693474494848	-0.00654519702171894	0.194287210747999	-0.0336882546026584	0.973125745126846	0.999846045517747
MECR	64.2503587198795	-0.0640572438193128	0.409885168547085	-0.156280950702304	0.87581157097613	0.999846045517747
PTPRU	54.6640617260665	-0.0249467730484736	0.432112186560448	-0.0577321673036959	0.953961970615527	0.999846045517747
MATN1-AS1	7.54895120164404	1.24472795321316	0.81616202836172	1.52509907341769	0.127234388306662	0.944997563217185
LAPTM5	186.532641307963	-0.162256119822028	0.285913700968974	-0.567500330596733	0.570374302049134	0.999846045517747
SDC3	134.636054428376	-0.0684956271787148	0.307101659750906	-0.223038935166526	0.823505203777418	0.999846045517747
RN7SL371P	2.87325683311245	-0.0422330373837647	1.27963947624092	-0.033003856295391	0.973671512439091	0.999846045517747
PUM1	552.758950791827	0.0942667836176826	0.159205164260165	0.592108830487664	0.553777714101071	0.999846045517747
NKAIN1	5.8700680053843	0.758720910193276	1.44622217193145	0.52462265129015	0.599845537109447	0.999846045517747
SNRNP40	46.2247608597001	0.228855215124805	0.421103643326935	0.543465293524252	0.58680948059718	0.999846045517747
ZCCHC17	66.728071453517	-0.109345390668613	0.35222130562545	-0.31044513469861	0.756222475833786	0.999846045517747
FABP3	16.0236751475688	1.09707109254869	0.926506554838257	1.18409425904192	0.236375752437112	0.999846045517747
SERINC2	616.875694457894	-0.216245231446015	0.212340546178756	-1.01838878790475	0.308493228404596	0.999846045517747
LINC01226	3.39829953707749	0.309941676338403	1.22624346084878	0.252757047221169	0.800455961447221	0.999846045517747
TINAGL1	316.353129233381	-0.315656698061183	0.39478224355097	-0.799571670756841	0.423959006409974	0.999846045517747
PEF1	74.4022327399339	0.0418453940569715	0.321856412921249	0.130012615492642	0.89655644568913	0.999846045517747
PEF1-AS1	8.71128853096853	2.34158731259909	0.750233350797433	3.12114532113267	0.00180149110593454	0.439778481181881
COL16A1	36.5933838324782	0.46258353192183	0.382474336757954	1.2094498570621	0.226490064173372	0.999846045517747
ADGRB2	13.7002681739062	1.6548401912811	0.742869976577594	2.2276310033486	0.0259051314603847	0.738561480555291
SPOCD1	34.6848377818914	1.50165623487645	0.625676085079654	2.4000537509521	0.0163926645498199	0.691193187803736
PTP4A2	1631.683476408	0.192205516951643	0.258123743661078	0.744625481660504	0.456498159068459	0.999846045517747
KHDRBS1	670.846849658912	0.124947970644514	0.221934048129678	0.562995951714022	0.573437640597838	0.999846045517747
TMEM39B	39.0443430999678	0.0867887152512193	0.450991077749972	0.19243998281344	0.847397575885081	0.999846045517747
KPNA6	409.501304150383	0.256280614005749	0.185682544469049	1.38020843444693	0.167522477807406	0.979764160038798
TXLNA	188.872061881207	0.295945465002862	0.272148634050446	1.08744056730414	0.276842150968498	0.999846045517747
CCDC28B	30.111856747322	0.0102557472893547	0.51479468317879	0.0199220147846647	0.98410558337054	0.999846045517747
IQCC	6.32413447481198	-0.89301305135016	0.908625145809793	-0.982817893020428	0.325697073844044	0.999846045517747
TMEM234	20.6769782756048	0.302492398729287	0.453414961334294	0.667142517395372	0.50468110419037	0.999846045517747
EIF3I	347.855100879208	0.431826666097153	0.210138081735218	2.05496625138737	0.0398822645261435	0.779794723506581
MTMR9LP	33.8136869895706	-0.10686637579221	0.434820233961176	-0.245771395729832	0.805859200902061	0.999846045517747
FAM167B	19.1159499600681	-0.265770990511904	0.642461654125436	-0.413676036235485	0.679111379355185	0.999846045517747
LCK	18.2466334674396	0.658701887967219	0.609553982016928	1.08062929190893	0.279862047310383	0.999846045517747
HDAC1	445.145080939075	0.308269703098962	0.251462512290918	1.2259071950348	0.22023360089639	0.999846045517747
MARCKSL1	111.397658234769	0.554696469837909	0.445994842985263	1.24372843893228	0.213599525576552	0.999846045517747
TSSK3	0.626560195210159	-0.697021001689617	3.10568311089056	-0.22443403811722	0.822419587552589	0.999846045517747
FAM229A	39.6810801705259	0.0120915118326837	0.278164797087096	0.0434688787341331	0.965327772239616	0.999846045517747
BSDC1	256.658118016311	-0.0549196837237012	0.189931965543228	-0.289154506281364	0.772463144164037	0.999846045517747
ZBTB8B	2.25759830059825	-0.113892320388927	1.08079228341437	-0.105378546957354	0.916075438321504	0.999846045517747
ZBTB8A	134.167043766066	0.645301662702514	0.325489763383143	1.98255593661454	0.0474170533982598	0.82110794548103
ZBTB8OS	149.447479647182	0.0610769154170438	0.225047554460769	0.271395597092306	0.786086788028798	0.999846045517747
RBBP4	196.833084969443	0.0328786910656016	0.251131944851112	0.130921978424905	0.89583702806049	0.999846045517747
KIAA1522	221.984196257166	1.07343946779727	0.313971536060486	3.41890695336943	0.00062873222265053	0.350520717493199
YARS1	127.330530848037	-0.0378440855787656	0.245299443569402	-0.154277095080562	0.877391256563961	0.999846045517747
S100PBP	210.887440149545	0.108821638073872	0.260740838712315	0.417355557385235	0.676418357004626	0.999846045517747
FNDC5	84.0104672914577	-1.02151525566667	0.654830880171592	-1.55996805678893	0.118767430024498	0.936186039486561
TMEM54	4.14543438072933	0.623748409522638	1.48320783067295	0.420540127029694	0.674090921982953	0.999846045517747
RNF19B	20.976943141572	-0.44257436593266	0.535361574754243	-0.826683099428312	0.408416702989034	0.999846045517747
AK2	300.92490562237	-0.0116536893002366	0.25306444107086	-0.0460502836784306	0.963270171811809	0.999846045517747
AZIN2	38.0547420855396	0.508193109111994	0.467551728923554	1.08692381542896	0.277070480276013	0.999846045517747
TRIM62	65.5207640695946	1.00476007884299	0.445416589477345	2.25577605904168	0.0240846594175525	0.733344727496482
ZNF362	146.978305120148	-0.00177835868864867	0.257812066966201	-0.0068978877116788	0.994496325537657	0.999846045517747
PHC2	243.861632607704	-0.00501011177162441	0.264498157188678	-0.0189419534142557	0.984887411551464	0.999846045517747
RN7SKP16	2.36824705160563	2.26923300202939	1.83145375860754	1.23903374101823	0.215333002904809	0.999846045517747
ZSCAN20	5.34041740289228	-0.121526737384246	0.879351758980129	-0.138200368786653	0.890082063645014	0.999846045517747
CSMD2	6.18797548660785	-0.735894445284608	0.854810108624362	-0.860886456372019	0.389300581678051	0.999846045517747
SMIM12	112.011560734494	-0.0272420237720637	0.226164398821146	-0.120452307763996	0.904124857384675	0.999846045517747
GJB5	0.814517115603999	1.22116349916079	3.09860330521957	0.394101270434891	0.69350627308759	0.999846045517747
GJB3	0.859107814429592	-0.325704549915068	2.8444770417883	-0.114504193611034	0.9088381222445	0.999846045517747
GJA4	82.071002043065	-0.0880537989916715	0.510179396130015	-0.17259379673034	0.862970728215019	0.999846045517747
DLGAP3	4.91137408155707	-3.61333287536489	1.04280974111577	-3.46499724053091	0.000530236919976769	0.350520717493199
ZMYM6	44.8527315197266	-0.00108474248654657	0.37088451350466	-0.00292474462278387	0.997666394748184	0.999846045517747
ZMYM1	23.1126532696175	-0.289981269199146	0.466974517658728	-0.620978786279444	0.534613581039549	0.999846045517747
SFPQ	924.307257077151	0.305629828014725	0.162759999405846	1.87779447733119	0.0604092860685639	0.840575495741375
ZMYM4	166.645415825486	0.0477402565009798	0.251184785057501	0.190060303573129	0.84926187620108	0.999846045517747
SNORA62	15.483239192943	-0.014652479949186	0.590544465368681	-0.0248118148733107	0.98020506705434	0.999846045517747
RPL5P4	303.36791803519	0.00952050530026336	0.210412025937339	0.045246963703009	0.963910460936501	0.999846045517747
KIAA0319L	451.215439677587	0.0432775183625825	0.205008481845116	0.211101111393423	0.832808373006861	0.999846045517747
NCDN	221.819473143244	0.605150604425413	0.324044727365106	1.86749097677365	0.0618330557248982	0.844554795389695
TFAP2E-AS1	1.44418578963655	1.74219287500416	1.79676707107638	0.969626449109217	0.332232724283963	0.999846045517747
TFAP2E	1.585230966693	-0.0109135743238992	1.82084151305733	-0.00599369810367212	0.995217749454244	0.999846045517747
PSMB2	323.435305737705	0.0189043152473526	0.218254665876808	0.0866158584578576	0.930976860049693	0.999846045517747
C1orf216	20.5139545907216	0.423026041846869	0.578588387383895	0.731134691035876	0.464696886563141	0.999846045517747
CLSPN	26.9121624638801	0.824266929882567	0.455757628492419	1.80856419805659	0.0705187347763526	0.867420734169009
AGO4	103.611861635442	-0.351183817831229	0.309333367437977	-1.13529238937226	0.256252829946068	0.999846045517747
AGO1	132.750562624658	0.169721460207303	0.283457143491215	0.598755276077787	0.54933609039878	0.999846045517747
AGO3	319.443107838098	0.00126106945897987	0.231371227160193	0.00545041608871596	0.99565121868444	0.999846045517747
TEKT2	0.847367156711798	-0.319470206289167	3.11398964498368	-0.102591929553716	0.918286848324663	0.999846045517747
ADPRS	48.1861722380835	0.00638856044320474	0.353710258828858	0.0180615639036238	0.98558974050763	0.999846045517747
COL8A2	31.0047450778296	-0.479554970513209	0.590743184652582	-0.811782485133937	0.416916453921061	0.999846045517747
TRAPPC3	182.18639836976	0.137733777943303	0.242498805417162	0.567977139954833	0.570050490487204	0.999846045517747
MAP7D1	279.494200878618	0.217325091454441	0.24675190748368	0.880743308818454	0.378456770100068	0.999846045517747
THRAP3	378.727848459711	0.0531721901871919	0.188389064818546	0.282246691114513	0.777754358691801	0.999846045517747
SH3D21	61.1994259775492	1.01017200133246	0.42378169443496	2.38370843903333	0.0171391752999753	0.698745999066794
STK40	61.4248111030188	0.0139723510701137	0.348654643295956	0.0400750465791251	0.968033295761021	0.999846045517747
LSM10	83.1246044234658	0.0440741923318706	0.310675310218433	0.14186577073306	0.887186031804418	0.999846045517747
OSCP1	19.2742134571677	1.00663791990218	0.555336949934104	1.81266152022052	0.0698840428747872	0.867420734169009
SNORA63C	0.557415885921215	0.343568866805532	3.10460692509649	0.110664208092898	0.911882629401562	0.999846045517747
MRPS15	227.377629531042	-0.128164757527898	0.246690471978632	-0.519536715382342	0.603386516421454	0.999846045517747
CSF3R	152.970651705169	0.0355214348621674	0.346622913477978	0.10247861142747	0.918376789067966	0.999846045517747
GRIK3	8.80534441796494	0.774861199075103	1.08835979004983	0.711953166736919	0.47649377750568	0.999846045517747
ZC3H12A-DT	29.4435126450702	0.380328042996892	0.710468189463607	0.535320298131905	0.592428392702694	0.999846045517747
ZC3H12A	114.346417455679	0.542741771851253	0.32097781881625	1.69090117769775	0.0908556783446103	0.904651009524168
MEAF6	238.760023037088	0.135547324566296	0.193477706334728	0.700583685501168	0.483562862736503	0.999846045517747
SNIP1	71.1036324011165	0.0169252396008714	0.411749325445326	0.0411056887162256	0.967211639498696	0.999846045517747
DNALI1	40.4496985911379	0.365494791802241	0.320070133521647	1.1419209527012	0.253486878435359	0.999846045517747
GNL2	135.796398867339	-0.103102777447773	0.356479216689226	-0.289225213198493	0.772409038619602	0.999846045517747
RSPO1	0.732234313155921	-0.775309523688304	3.09889735862957	-0.250188836209525	0.802441318198984	0.999846045517747
C1orf109	25.214462382217	-0.0144551542939338	0.515424024179846	-0.0280451698326154	0.977626124983671	0.999846045517747
CDCA8	17.7936723260971	1.774425238469	0.628396528419222	2.82373494795189	0.00474676213299333	0.570831294272707
EPHA10	11.9267767019236	1.20861854292778	0.843549957760964	1.43277648443706	0.151921723648236	0.973071318764363
MANEAL	21.9584609581588	0.034425229913176	0.467830996604777	0.0735847563821394	0.941340800897095	0.999846045517747
YRDC	37.199971390967	-0.0826394581773582	0.450322464255326	-0.183511738225217	0.854396509398007	0.999846045517747
C1orf122	132.78125098156	0.209515450756344	0.205626625001317	1.01891207305962	0.308244711506727	0.999846045517747
MTF1	135.259213372295	0.213005801498859	0.24227052178256	0.879206433913713	0.379289356573972	0.999846045517747
INPP5B	34.5683656553157	-0.224684012590107	0.413453945513415	-0.543431777658093	0.586832551205386	0.999846045517747
SNORA63	2.91919451513899	-0.97938789862645	1.68463831180993	-0.581363899752597	0.560995222495533	0.999846045517747
SF3A3	182.253309887328	-0.175511239181582	0.217774547802768	-0.805930908604333	0.420282688194208	0.999846045517747
RNU6-510P	0.778793275024427	-0.226364135087377	3.09170242205509	-0.0732166632443593	0.941633706624443	0.999846045517747
FHL3	23.8512295490344	-0.077049751675833	0.552451659843048	-0.139468766729243	0.889079735233825	0.999846045517747
UTP11	102.463499319376	0.0188691517777594	0.323604477890268	0.0583093036931269	0.953502256850412	0.999846045517747
POU3F1	3.32146411086394	0.676194293773366	2.26388761785654	0.298687217704557	0.76517871088877	0.999846045517747
HSPA5P1	11.9187879105078	-0.96575090697087	0.696917491943167	-1.38574640202836	0.165824353803201	0.979764160038798
RRAGC	49.2092675252549	0.481565435325784	0.375955186175457	1.28091180287918	0.200224646625952	0.999846045517747
RRAGC-DT	3.86309346802755	1.05081740063296	1.29790746536549	0.809624282681085	0.418156147542952	0.999846045517747
MYCBP	71.897325422904	0.761326760175038	0.422352048757837	1.80258805992334	0.0714529335851994	0.869568172077666
RHBDL2	11.1800316854735	0.253799580073666	0.755708893808375	0.335843050350579	0.73698922425146	0.999846045517747
AKIRIN1	194.212549308539	0.183782075507747	0.268991364167186	0.683226675610005	0.494463618987817	0.999846045517747
NDUFS5	518.204449490973	-0.120893454065518	0.242146789338556	-0.499256894529756	0.617598417962495	0.999846045517747
MACF1	1661.66353084749	0.0808815517480712	0.178514328874459	0.453081566381999	0.650490008454465	0.999846045517747
BMP8A	47.8733493999536	-0.0710454921532461	0.337180305390352	-0.210704750596263	0.833117667389606	0.999846045517747
PPIEL	16.8912291483459	0.299595892579469	0.525501196451099	0.570114577479079	0.568599988612614	0.999846045517747
PABPC4	570.834830251364	-0.094862305264821	0.193330110701964	-0.490675275157009	0.623656136509526	0.999846045517747
PABPC4-AS1	1.91589073517683	-1.70627560834463	2.08074677016105	-0.820030401014421	0.412198776598755	0.999846045517747
HEYL	87.5662206334791	0.625983352446116	0.311468056678865	2.00978347224713	0.0444541108092996	0.81475487907457
NT5C1A	3.01782483751605	2.37226032737906	1.94881889132194	1.21728106082238	0.22349729764252	0.999846045517747
HPCAL4	0.96955341048718	0.244904903785435	2.75903439222097	0.0887647158280948	0.929268899652626	0.999846045517747
PPIE	203.772708080775	0.344417002016791	0.355318048465259	0.969320313179832	0.332385397309373	0.999846045517747
BMP8B	5.37937666948358	0.953351803982764	1.00818084742523	0.945615864869389	0.344344549394007	0.999846045517747
LINC02811	4.21650100468619	-1.73456093361521	1.04341490806677	-1.66238849014434	0.0964349051958843	0.913336798770558
TRIT1	76.3798762344107	0.106025643688744	0.313224245064048	0.338497563198098	0.734988263117353	0.999846045517747
MYCL	37.6714330562001	-0.0558450837283237	0.387610219746609	-0.144075364588764	0.885440957947889	0.999846045517747
MFSD2A	167.638810978252	-0.685555998564684	0.477273346300558	-1.43640118158403	0.150888217131298	0.973071318764363
CAP1	720.378346998072	0.146386721549401	0.246960598346404	0.592753348224679	0.553346233013145	0.999846045517747
PPT1	347.340383905212	0.75005437666576	0.347943231484507	2.15568032022246	0.0311086359039205	0.755806429421888
RLF	173.786278888617	0.0823114648939277	0.297113452829583	0.277037152340387	0.781751578724172	0.999846045517747
RNU6-1237P	1.30731062362145	-1.61753126021758	2.85187426827845	-0.567181827827919	0.570590653000212	0.999846045517747
TMCO2	0.394429378837042	-0.24093765941554	3.09670062363631	-0.0778046342538009	0.937983460025284	0.999846045517747
ZMPSTE24-DT	9.74438426337687	1.31640297166853	0.700569110848137	1.87904797868528	0.060237942338574	0.840575495741375
ZMPSTE24	188.537231736664	-0.0545325022080705	0.316534686825598	-0.172279704176991	0.863217639505749	0.999846045517747
COL9A2	69.4539441920012	2.16911389836022	0.683273830092907	3.17458945861468	0.00150048630322889	0.423400321019162
SMAP2	200.274759704045	-0.500912167153891	0.243788080083924	-2.05470327745907	0.0399076731997783	0.779794723506581
ZFP69B	3.72781475232265	1.0888620555408	1.16406740553771	0.935394334005792	0.349585115815719	0.999846045517747
ZFP69	18.2005122349688	0.655419632942258	0.544829589515397	1.20298097892449	0.2289836813115	0.999846045517747
EXO5-DT	4.720831398548	1.26106869758075	0.875145530958905	1.44098170300771	0.149589851990346	0.972001257538078
EXO5	0.663176263268602	0.182676397572455	3.08887412722802	0.0591401235687097	0.952840500565919	0.999846045517747
ZNF684	15.0478692057082	-1.36187891043431	0.798137135077635	-1.70632194716995	0.0879481540104997	0.895116767484641
RIMS3	9.44920483336539	0.195684506650456	1.03562960007932	0.188952214802926	0.850130269106716	0.999846045517747
NFYC-AS1	7.26034232820184	-0.678400621813443	0.993165647022727	-0.683068956167711	0.494563270672307	0.999846045517747
NFYC	95.1460718647147	-0.226978717664073	0.41960040019145	-0.540940183947657	0.588548812391638	0.999846045517747
KCNQ4	2.91844490319898	2.6040983044247	1.51418021104347	1.71980738186383	0.0854674603440345	0.888667882864498
CITED4	166.107647128892	0.0315544726514	0.384603587601909	0.0820441453709501	0.934611608831398	0.999846045517747
CTPS1	230.800096763407	-0.241982906805351	0.358701926351458	-0.674607212921002	0.499925349153121	0.999846045517747
SLFNL1-AS1	40.2260154617643	-0.0563094724912077	0.393001557246198	-0.143280532743366	0.886068629813025	0.999846045517747
SLFNL1	0.402103908958496	-0.743101717820523	3.11435157759875	-0.238605597121913	0.811411424601485	0.999846045517747
SCMH1	48.0967336290431	-0.0880800304216542	0.331795126332908	-0.26546511214658	0.790651182448001	0.999846045517747
SCMH1-DT	1.83893594534373	-0.0650516705813528	3.1045739148881	-0.0209534938979533	0.983282754014325	0.999846045517747
FOXO6	35.5536630656281	1.16088384906907	0.603785431449994	1.92267615050134	0.0545207338389166	0.832349869940793
FOXO6-AS1	3.83200310213579	0.841843687380839	1.06096339654101	0.793471000154623	0.427503458755078	0.999846045517747
EDN2	12.9897226980012	0.328634235945121	1.02700999578344	0.319991273010372	0.748974946153538	0.999846045517747
HIVEP3	134.287904657134	-0.0380358410119125	0.273128132300781	-0.139260063368447	0.889244647125745	0.999846045517747
GUCA2B	2.4429675154858	-0.833983574334958	2.01742708524689	-0.413389698410288	0.679321120945159	0.999846045517747
FOXJ3	101.998592607687	0.114539999359404	0.308809117856369	0.370908735320044	0.710705508677521	0.999846045517747
RIMKLA	14.8727883061332	-0.914695735211774	0.708860029820893	-1.29037566900604	0.196920255735293	0.999846045517747
ZMYND12	5.84547255192536	0.557899625339532	0.9662260853501	0.577400707555296	0.563668796341976	0.999846045517747
PPCS	298.947798318372	0.271419514435641	0.288778070794474	0.939889631123729	0.347274176511061	0.999846045517747
CCDC30	134.071761265001	1.03662628286612	0.360379575326554	2.87648455639248	0.00402131872840966	0.566359135765883
RPS3AP11	0.370874823232631	-0.236590144154313	3.10323125913856	-0.0762399332816687	0.93922821295907	0.999846045517747
PPIH	122.050242365793	0.554951744690991	0.322799421683832	1.71918444523901	0.0855807922085206	0.888667882864498
YBX1	561.95596187344	-0.163401651360707	0.228211982804942	-0.716008201464031	0.473986284743458	0.999846045517747
CLDN19	0.734225685722375	-0.086217258681009	2.97917315660985	-0.0289399958138452	0.976912446922904	0.999846045517747
P3H1	48.936814161989	-0.288321947898	0.452685678556803	-0.636914224495001	0.524180716803809	0.999846045517747
C1orf50	38.3290183303843	-0.146733784969968	0.444452521421245	-0.330145016391742	0.741290390159087	0.999846045517747
TMEM269	11.1215047518825	1.87882855174529	1.13143058333686	1.66057783784152	0.0967982630538867	0.913336798770558
SVBP	95.4621354399293	0.0817657704702987	0.308650951605429	0.26491339179419	0.791076181643426	0.999846045517747
ERMAP	26.9589501532817	-0.0129529823357563	0.395250719469656	-0.0327715591590483	0.97385675852898	0.999846045517747
ZNF691-DT	10.6706443919331	-0.548751954540247	0.914244384198197	-0.600224583300568	0.548356572222898	0.999846045517747
ZNF691	40.4707260023658	-0.16050207188383	0.455844315334693	-0.352098439060242	0.72476443898323	0.999846045517747
SLC2A1	83.0590968840718	1.04183945042209	0.427126787338861	2.43918078028561	0.0147206019971163	0.664517771603902
SLC2A1-DT	18.1853138793903	0.829483399041845	0.623869650148985	1.32957805984593	0.183657330913324	0.99878196078795
FAM183A	2.07347046723913	0.210764156976895	1.92888572372532	0.109267311372827	0.912990473065255	0.999846045517747
EBNA1BP2	314.941816076697	-0.244087498223135	0.215127444285107	-1.13461812849711	0.256535354093358	0.999846045517747
CFAP57	45.1967651536503	-0.0643701575799091	0.555315238543935	-0.115916425684069	0.907718777638431	0.999846045517747
TMEM125	63.2600030833274	1.03378258425224	0.443132666171892	2.33289636077344	0.0196535854353952	0.708563188124543
C1orf210	24.3908835907138	0.209966885437167	0.474799350724832	0.442222351645237	0.658328313237867	0.999846045517747
TIE1	153.350134492448	-0.186406218865698	0.281045124726096	-0.663260816380887	0.507163527271174	0.999846045517747
MPL	6.06256612845047	-0.203850637200284	0.756927306567565	-0.269313361311649	0.787688551062499	0.999846045517747
CDC20-DT	5.97903590215882	0.931273256208616	1.0504721871791	0.88652823708681	0.375332945098213	0.999846045517747
CDC20	6.04345148710762	1.08918345438441	0.746110238717828	1.45981571872831	0.144340727334582	0.965911321204907
ELOVL1	132.290306274161	0.0763828729462494	0.221053058489968	0.345540900759425	0.72968776718752	0.999846045517747
MED8	67.6296283444596	-0.000502797452802415	0.36889729244849	-0.00136297409358899	0.998912504350658	0.999846045517747
MED8-AS1	1.51966215468756	1.14387226492692	2.17067709718257	0.526965648834463	0.598217443363926	0.999846045517747
SZT2	79.1786542057461	-0.0392180091849163	0.389258035486872	-0.100750673356977	0.919748384467293	0.999846045517747
PTPRF	1062.75350512172	0.222368837303448	0.224409655738094	0.990905835009933	0.321731562876984	0.999846045517747
KDM4A	73.2872335341557	-0.280045337963471	0.303258437722806	-0.923454397728734	0.355770454625185	0.999846045517747
KDM4A-AS1	12.0623720268801	1.12518512791831	0.786565240162828	1.43050451566533	0.152572270713198	0.973099941448241
ST3GAL3	54.9764234688309	-0.610710510414664	0.321984367006595	-1.89670857654451	0.0578664111409045	0.836258028080412
ARTN	9.68679120755357	1.711847249408	1.1049906091265	1.54919619702581	0.121334563400101	0.937595690843155
LINC02918	11.2526430641406	0.521930949414303	0.766503053497256	0.680924814366929	0.495919065740688	0.999846045517747
IPO13	33.7800221770275	-0.469473424010159	0.412814841780392	-1.137249382763	0.255434048232198	0.999846045517747
DPH2	27.3058401769078	-0.6391139998213	0.553778670251643	-1.15409645433054	0.248460626877878	0.999846045517747
ATP6V0B	472.135177872463	0.07642701113658	0.165021726391702	0.463133023800573	0.643269020242468	0.999846045517747
B4GALT2	91.7184852262716	0.411099298386291	0.375830148523194	1.09384332257985	0.274023699936623	0.999846045517747
CCDC24	20.038362014239	1.23034789162425	0.769001295520586	1.59992954341039	0.109614214487594	0.927548294848112
SLC6A9	9.94042993825973	-0.280401508479708	1.0610375363807	-0.264271054383415	0.791571062894363	0.999846045517747
DMAP1	61.3375324660465	0.377330820691851	0.354114947507356	1.06556027456032	0.286622465015307	0.999846045517747
ERI3	83.3771395483033	0.304558248743073	0.268790703208125	1.1330683878127	0.257185535430656	0.999846045517747
RNF220	216.331213263139	-0.0839407116662782	0.338518800353025	-0.247964696728042	0.804161721820804	0.999846045517747
TMEM53	72.8475415255525	-0.48606198362743	0.380415521111047	-1.27771333358805	0.201350522113263	0.999846045517747
ARMH1	11.5471619415724	-0.724606755393647	0.702485910338671	-1.03148937897461	0.302311386344111	0.999846045517747
RNU5F-1	2.03241323183946	-0.642976361093425	1.70202783141833	-0.377770768035927	0.705600891048302	0.999846045517747
KIF2C	10.7641902641884	0.535707411568464	0.712692578989225	0.751666886062193	0.452251408914682	0.999846045517747
RPS8	4958.24168069379	0.15977557280667	0.161528752019708	0.989146333447655	0.322591551074849	0.999846045517747
SNORD46	11.4848165931168	-0.091030698489119	0.639897932526269	-0.142258153780458	0.886876098736285	0.999846045517747
RPS15AP11	28.687966583706	-0.0926821571521977	0.379064128790333	-0.244502579149244	0.806841604708212	0.999846045517747
BEST4	2.39723193212902	-1.88701758875557	1.86252338504887	-1.01315108519084	0.310988000524987	0.999846045517747
PLK3	21.3691960740643	-0.452675325423489	0.712027535170014	-0.635755364875603	0.524935884125192	0.999846045517747
BTBD19	26.8773379650891	0.751881253293278	0.572074943705894	1.31430551462821	0.188743412224492	0.999846045517747
PTCH2	8.23862991338223	-0.773935417308271	0.731438792484722	-1.05810004235513	0.290009835122418	0.999846045517747
EIF2B3	58.1079762368	0.0155668383792912	0.269616307204571	0.0577370061206271	0.953958116227443	0.999846045517747
CCNB1IP1P1	1.35236146889901	0.860680137115692	2.91402171785791	0.295358175212358	0.767720280145783	0.999846045517747
MRPS17P1	0.333920802654263	-0.602322259920824	3.1093295874504	-0.193714510790964	0.84639942909882	0.999846045517747
HECTD3	101.831435882994	-0.268349929706797	0.299747699586769	-0.895252674421666	0.370652032604945	0.999846045517747
UROD	88.7752610389112	-0.565949778126948	0.310648864630499	-1.82183114945589	0.0684806097793521	0.867420734169009
ZSWIM5	16.5702693220842	0.101553323275189	0.70691082702506	0.143657897704811	0.885770619015144	0.999846045517747
LINC01144	4.06214898763791	0.89302141491629	1.03962444707878	0.85898462413574	0.390348999087209	0.999846045517747
HPDL	0.791189330495295	0.19361878680566	3.08101313089085	0.0628425711219466	0.94989186598902	0.999846045517747
MUTYH	4.40376266165671	-0.973396766770822	1.38028246668552	-0.705215628151998	0.480676057054732	0.999846045517747
TOE1	2.435491241504	0.998760295501237	1.40785751712684	0.709418590554185	0.478064754543044	0.999846045517747
TESK2	2.03450723449381	0.090186382281308	1.37348843317782	0.0656622801494185	0.947646703653877	0.999846045517747
CCDC163	6.72911161535232	0.263523247500009	0.907362474996517	0.290427756008998	0.771489012096421	0.999846045517747
MMACHC	140.468879155156	-0.501675584379775	0.313604332399165	-1.59970871748425	0.109663217057904	0.927548294848112
PRDX1	9.77393964615806	-0.0196762478411946	0.828058840968811	-0.0237618957345759	0.981042534259772	0.999846045517747
AKR1A1	341.99522536672	-0.291118562984678	0.245761621069909	-1.18455665175592	0.236192784703342	0.999846045517747
NASP	339.946539565897	0.149646308111662	0.201419495458903	0.742958410111771	0.457506860598318	0.999846045517747
CCDC17	7.78108115598628	0.228538531577117	0.748295040563493	0.305412329614024	0.760052132437491	0.999846045517747
GPBP1L1	254.840745451861	-0.111490340891348	0.241036356492884	-0.462545744192076	0.643690006221658	0.999846045517747
RPS15AP10	40.0939362500896	-0.0915263854970827	0.478457341240798	-0.191294766759612	0.848294660906228	0.999846045517747
TMEM69	18.8763656727414	-0.522742662393988	0.477143431574684	-1.09556713516692	0.273268250660506	0.999846045517747
IPP	97.5485674367433	0.152909278476097	0.280068547647268	0.545970905196677	0.585085936926819	0.999846045517747
MAST2	104.626477988587	0.119754184226042	0.280837899220323	0.426417462025283	0.669803679499173	0.999846045517747
TMA16P2	1.10879797858341	-0.0704028211947688	3.11374582413961	-0.022610330184617	0.981961103639372	0.999846045517747
PIK3R3	123.50954060513	0.520296079900741	0.333853154720082	1.55845788049234	0.119124745086168	0.936186039486561
TSPAN1	105.199165829291	1.35807917572119	0.524698790337409	2.58830247130525	0.00964502466911886	0.59594693929847
POMGNT1	119.787905892781	0.115641758731409	0.246465264526701	0.469201041183151	0.638925941338027	0.999846045517747
LURAP1	0.821285182541378	-0.717597596319315	2.89379794927092	-0.247977781759127	0.804151597579358	0.999846045517747
RAD54L	0.88247313128433	-0.440192696791235	3.07626195839629	-0.143093372002921	0.886216439451075	0.999846045517747
LRRC41	25.7572600882808	-0.729524906180226	0.502289266609916	-1.4523999509366	0.146390429949902	0.967434906237854
UQCRH	382.599127826269	-0.00429329514293847	0.159028440285439	-0.02699702729419	0.978462105044203	0.999846045517747
NSUN4	75.7325899601717	0.0795989216743891	0.267187488843064	0.297914105256413	0.765768722071288	0.999846045517747
FAAH	76.9745003588609	-0.693607561146734	0.316354078325271	-2.19250393362584	0.0283431393731698	0.744921752633342
FAAHP1	5.28647875188852	-1.4584173159535	1.52807399724182	-0.954415374246245	0.339873427046874	0.999846045517747
DMBX1	0.843736884464033	0.0659463368136625	2.48517336661749	0.0265359100091357	0.978829891630592	0.999846045517747
MKNK1-AS1	0.499239446968986	-0.341040083669787	3.09905634742708	-0.11004642879531	0.912372553635005	0.999846045517747
MKNK1	157.316387846355	-0.177881916454662	0.27490186225053	-0.64707425041941	0.517583889563476	0.999846045517747
MOB3C	44.546812290784	0.319752181223872	0.461977280167849	0.692138325736921	0.488850465301154	0.999846045517747
ATPAF1	103.90930716116	-0.299774453891089	0.289735466773109	-1.03464880302639	0.300832953628362	0.999846045517747
EFCAB14	407.028836167334	0.064995116211959	0.172438271020361	0.376918162234906	0.706234423678928	0.999846045517747
CYP4B1	11.5180074094679	1.40085837042207	0.808821521508994	1.73197464850903	0.083278076315962	0.888263689305473
CYP4Z2P	22.4258627860252	0.994897548300233	1.06135412727069	0.937385103366628	0.34856050079562	0.999846045517747
CYP4A11	5155.4220007022	-0.944115930153736	0.690609191813461	-1.36707698267756	0.171601177052471	0.985229263803498
CYP4X1	164.091789008686	0.0444602144247524	0.480828598417822	0.0924658278876294	0.926327940270241	0.999846045517747
CYP4Z1	834.783249973196	0.386625295665589	0.973881919099819	0.396994017532388	0.691371872211262	0.999846045517747
CYP4A22-AS1	5.10423083921985	1.13159307739861	1.00068362834827	1.13082001677835	0.258130853182499	0.999846045517747
CYP4A22	1030.26447503563	-0.957548685654048	0.698093376081716	-1.37166275810926	0.170168447062424	0.983853873058204
LINC00853	5.7371015519311	0.0688553582452878	0.802289550743368	0.0858235760162765	0.931606664672006	0.999846045517747
PDZK1IP1	82.1076324445221	-0.206714205853991	0.518028485161543	-0.39904022997795	0.689863561663583	0.999846045517747
TAL1	7.50023823968602	-0.945594971841298	1.12243777616563	-0.842447565397838	0.399537478014491	0.999846045517747
STIL	18.1297699689986	0.253089013421884	0.629063021893642	0.402326960278194	0.687443415736747	0.999846045517747
CMPK1	276.084755555188	-0.168320939424446	0.185745951460656	-0.906189007624747	0.364835820215786	0.999846045517747
FOXD2-AS1	0.909421744594981	-0.866184146043096	2.86664805539165	-0.302159221957491	0.762530688331569	0.999846045517747
FOXD2	13.4414370180011	-0.214727195300325	0.550112212759826	-0.390333445285777	0.696289995057629	0.999846045517747
TRABD2B	16.3550817753343	-0.597962804011067	0.688174292594817	-0.86891185916928	0.38489534249842	0.999846045517747
SLC5A9	13.193257207875	-0.516431002683349	0.574969594200035	-0.898188370120456	0.369085132534581	0.999846045517747
SPATA6	72.0365300993373	0.0942146117770115	0.38112346946067	0.247202335532722	0.804751637894542	0.999846045517747
PPP1R8P1	0.615045826469957	-1.24427054530294	3.09508741176751	-0.402014670271421	0.687673229723071	0.999846045517747
AGBL4	2.51523977490108	-0.987566032682403	1.34054844439073	-0.736688059886747	0.461312069556791	0.999846045517747
BEND5	9.54005624840855	-0.725393176845855	0.714004407398918	-1.01595055902866	0.309652930883948	0.999846045517747
AGBL4-IT1	0.512961144100845	-0.27431077132588	3.12165218890771	-0.087873585757119	0.929977150884678	0.999846045517747
ELAVL4	2.78827915497267	-0.365980633159307	1.16908568540253	-0.313048596633271	0.754243741507944	0.999846045517747
ELAVL4-AS1	0.855575021937611	-0.225004232606628	3.11223438334989	-0.0722966862040907	0.942365801823543	0.999846045517747
FAF1	290.678874999686	0.158325819959222	0.258865331002237	0.61161461577817	0.540792765677875	0.999846045517747
FAF1-AS1	4.89240838923734	0.566933405621213	1.03085742195683	0.549962966309179	0.582344774788771	0.999846045517747
CDKN2C	16.2103851272487	0.245167022185626	0.565064048301731	0.433874749105809	0.664379397128164	0.999846045517747
LINC01562	2.33774276567064	0.582005870497034	1.41772684504989	0.41052045570637	0.681424201074751	0.999846045517747
RNF11	248.941986521803	-0.226456445797669	0.373403556992784	-0.606465689886413	0.544205559050417	0.999846045517747
TTC39A	158.368662471409	1.68236626971546	0.500077537005317	3.36421083776369	0.000767628769451251	0.384278532353666
TTC39A-AS1	3.65849763715296	-0.0235518330296528	1.22822512587137	-0.0191755017329937	0.984701100794541	0.999846045517747
EPS15	250.171021825017	-0.0503117434437335	0.215105090426325	-0.233893783471227	0.815067439444921	0.999846045517747
RNU6-877P	1.57759812829893	-0.734856629320832	2.21241730351162	-0.332151004312994	0.739775238310685	0.999846045517747
EPS15-AS1	6.5612959762511	-0.507224502180507	1.14396427504767	-0.443391907635726	0.657482288174444	0.999846045517747
CALR4P	2.12966934553184	0.223933107880803	1.91270752895781	0.117076502544443	0.9067994299173	0.999846045517747
OSBPL9	322.305518620956	-0.258667963383389	0.251598590642441	-1.02809782329423	0.303903814454394	0.999846045517747
NRDC	225.730413066271	0.354148763284941	0.264693636608982	1.33795722414025	0.180910381345457	0.996043253806628
RAB3B	82.5489457929445	0.0598226178455559	0.499757952312951	0.119703183448484	0.904718278467969	0.999846045517747
TXNDC12	0.215483812749443	-0.189446342645587	3.12191359746605	-0.0606827629052112	0.951611859588212	0.999846045517747
KTI12	12.1176568974701	-0.810362564862993	0.794690349798263	-1.01972115940342	0.30786072358173	0.999846045517747
BTF3L4	89.7216595752844	0.250802679059896	0.271649629762001	0.923257945463172	0.35587279812654	0.999846045517747
ZFYVE9	110.125778447942	0.115576391507663	0.262828629840917	0.439740493939411	0.660125070443413	0.999846045517747
PDCL3P6	0.671706857879707	-0.400111295977068	3.10157200054016	-0.129002743095239	0.89735547829136	0.999846045517747
ANAPC10P1	0.594500294445589	0.55155561364972	3.09103535179365	0.178437174239908	0.858379656912892	0.999846045517747
CC2D1B	43.6714261197257	-0.362543074194873	0.45890681983862	-0.790014570544768	0.429519259067965	0.999846045517747
ORC1	2.49042803429688	-0.263445188777543	1.44560766065691	-0.182238373486364	0.855395659496072	0.999846045517747
PRPF38A	195.345445786774	-0.0629115276055053	0.267626829291488	-0.235071826588001	0.814152985171366	0.999846045517747
TUT4	256.677347217906	-0.0308703869598833	0.214866351596574	-0.143672504933879	0.885759083790688	0.999846045517747
GPX7	21.0225852415897	0.175040595554208	0.553959877285388	0.31598063818624	0.752017204296863	0.999846045517747
SHISAL2A	9.54969166241814	0.111906614254868	0.689508221146919	0.16229917326979	0.871070265684622	0.999846045517747
COA7	54.7243094660508	0.0519996189152724	0.373319449227251	0.139289873653538	0.889221091531021	0.999846045517747
ZYG11B	347.845092656857	-0.324868611495686	0.259828937710986	-1.25031728320056	0.211183667343626	0.999846045517747
RPS13P2	2178.60289086072	-0.0487271344669562	0.187160009439445	-0.260350138968773	0.794593700341073	0.999846045517747
RNU6-969P	10.4351078033494	-0.138651486899299	0.632122551270694	-0.219342731279846	0.826383077497997	0.999846045517747
ZYG11A	20.8706824026988	0.594258324826829	0.653450196105453	0.909416399855099	0.363130368266204	0.999846045517747
ECHDC2	2139.97990441862	-0.541022783984864	0.348168619664168	-1.55391024184407	0.120205828366938	0.936658474187292
SCP2	1004.94831259533	-0.790575174559222	0.289461284773509	-2.73119486489467	0.00631051470062281	0.593093110671214
PODN	3.47470808809801	-0.538328186157586	1.50474161372351	-0.357754568125143	0.720526992606128	0.999846045517747
SLC1A7	12.2928972109343	0.0870792746115898	0.918905634173243	0.0947641100165162	0.924502194597529	0.999846045517747
CPT2	68.4469557281157	-0.538150945584651	0.461685384505317	-1.16562265916489	0.243767042326132	0.999846045517747
CZIB	50.920285872417	-0.0223119586738096	0.426296719306587	-0.0523390344408518	0.958258550938829	0.999846045517747
CZIB-DT	1.2278095906112	-0.290795457812646	3.02407151654324	-0.096160244961749	0.923393304371836	0.999846045517747
MAGOH	190.840859083047	0.112950589159693	0.32064961320195	0.352255497930557	0.724646659387734	0.999846045517747
LRP8	16.639556249596	1.57869824838009	0.628167083827054	2.51318206417632	0.0119647569745394	0.629714813285905
LINC02812	0.940866630049006	-1.42796084790808	3.0827457422418	-0.46321071126341	0.643213339271813	0.999846045517747
GLIS1	2.51359305176018	0.713971026582922	2.17022120740474	0.328985369853944	0.742166746261574	0.999846045517747
NDC1	64.1841810863781	0.938509606114554	0.349088616342775	2.68845663300867	0.00717831591505986	0.593093110671214
YIPF1	118.550810974439	0.322292431913725	0.388438537160595	0.829712814463816	0.406701174540016	0.999846045517747
DIO1	61.7619978686165	-1.10835263053021	0.584010025804707	-1.89783151240086	0.0577182806163009	0.836099400098582
HSPB11	72.5135222296381	0.247320448085695	0.360342693057349	0.686347892855243	0.492493754627195	0.999846045517747
LRRC42	69.5018389444717	0.036995865305104	0.399483422522577	0.0926092629113119	0.926213984637761	0.999846045517747
LDLRAD1	1.06158519154247	0.442410582295401	3.08640562740562	0.143341684698548	0.886020336097182	0.999846045517747
TMEM59	682.476156132559	-0.298168226809762	0.335685525377325	-0.888236770038293	0.37441340364456	0.999846045517747
TCEANC2	54.008816918541	-0.072124787547975	0.389208017242605	-0.185311669731144	0.852984585430016	0.999846045517747
CYB5RL	45.4597139070375	-0.187531671967822	0.39369011144103	-0.47634336377258	0.633829776647862	0.999846045517747
MRPL37	168.820861189982	-0.264804455634976	0.276097759128719	-0.959096721648952	0.337510021806555	0.999846045517747
SSBP3	486.456934685718	-0.288820521633339	0.271276647125548	-1.06467152515222	0.287024600085156	0.999846045517747
SSBP3-AS1	49.3119141655794	-0.121910126187079	0.521143368533433	-0.233928192409222	0.815040725977708	0.999846045517747
ACOT11	55.4320068115969	0.329968731599507	0.422501822378581	0.780987712057347	0.434809721906517	0.999846045517747
MROH7	6.63323989520712	0.0632843212698888	1.11882975765696	0.0565629586063372	0.954893342031292	0.999846045517747
MROH7-TTC4	0.603708728610893	-0.847451307638538	3.10581548988718	-0.27285951480309	0.784961208469529	0.999846045517747
TTC4	2.19408423846368	0.0661128885336669	1.55563662484146	0.0424989277559628	0.966100966506496	0.999846045517747
PARS2	24.1891952947903	0.413649536386006	0.475988996828347	0.869031719519303	0.384829781565936	0.999846045517747
TTC22	35.9558524106003	-0.11786049864024	0.399434295217624	-0.295068550826427	0.767941513499106	0.999846045517747
LEXM	3.79908255677801	-0.767575861012217	1.03417298761207	-0.742212250954815	0.457958747113165	0.999846045517747
DHCR24	878.216879137373	-0.36668950381993	0.270471862883837	-1.35573992765901	0.175181930694826	0.989495208642566
DHCR24-DT	3.35559993523611	1.2369633696493	1.19011194532006	1.03936724147125	0.298633973213634	0.999846045517747
PCSK9	17.4617405547482	-1.22612327143234	0.826182860933192	-1.48408219222486	0.137787116876003	0.958535354963621
USP24	107.796496984324	0.0509896472378609	0.245508498603932	0.207689947711832	0.835471067103594	0.999846045517747
LINC01753	0.447154658802611	-1.67785744694256	3.0995609962932	-0.541320996408565	0.588286350863813	0.999846045517747
LINC01767	89.7824743605215	-1.07370060187189	0.559816202366222	-1.91795199448246	0.055117098472727	0.832596955595735
PLPP3	503.949527242847	-0.583466592993106	0.36108340552347	-1.61587761738107	0.106120775781592	0.921282073626239
PRKAA2	99.4543216403767	-0.26686507225316	0.451290215580046	-0.591338041553054	0.554293945390105	0.999846045517747
FYB2	166.985021741956	-0.227351041827547	0.442958879408918	-0.513255411271862	0.607772669778478	0.999846045517747
C8A	583.929544988043	-0.945941127513509	0.707636993788264	-1.33676042351815	0.181300851489094	0.996043253806628
C8B	312.205872524666	-0.95670321286263	0.547106791052483	-1.74865899767429	0.0803499815560347	0.888263689305473
DAB1	32.3860080294647	0.475065426574946	0.710520881957322	0.668615713680715	0.503740646177947	0.999846045517747
RPS20P5	0.492561236146675	1.1494573307973	3.10621363965364	0.37005095725659	0.711344522676247	0.999846045517747
DAB1-AS1	1.17782813162375	-0.396095396848826	2.62086472077955	-0.151131568794215	0.879871930210627	0.999846045517747
RPS26P15	1.12522633692904	-1.51565806284105	2.71120072511489	-0.559035724946859	0.576137339103451	0.999846045517747
OMA1	96.2239861584988	-0.288178217147276	0.375017819263299	-0.768438731027195	0.442226577593961	0.999846045517747
TACSTD2	317.503327211616	0.591618967801757	0.574185938912352	1.03036129537137	0.30284043514083	0.999846045517747
MYSM1	181.456947980142	0.297558490381327	0.207119140391924	1.43665375309238	0.150816401836128	0.973071318764363
JUN	961.319979668222	-0.222176613967595	0.273507554874164	-0.812323498960804	0.416606030124746	0.999846045517747
LINC01135	1.54677127449147	-0.764617865448644	2.08512632710951	-0.366700978980295	0.713842076237843	0.999846045517747
LINC02777	1.99234121732697	0.264322970539747	1.98925374108717	0.132875442222513	0.894291888928283	0.999846045517747
LINC01358	2.44172563377573	0.367838670146683	1.48618684928178	0.247504995973047	0.804517425530157	0.999846045517747
FGGY-DT	1.55971592197653	-1.60386044974805	2.77010569141429	-0.578988900935833	0.562596662300919	0.999846045517747
FGGY	80.791747562727	-0.92214818516133	0.406529154724501	-2.26834453186084	0.0233082157027206	0.73054175411544
HOOK1	287.634274724919	-0.477355108506287	0.251223815073436	-1.90011885762801	0.0574175235129306	0.836099400098582
CYP2J2	74.3892168873226	-1.0949553137695	0.533835309005345	-2.05111069893382	0.0402561676483996	0.783502951898236
LINC01748	0.944935222681953	-0.233141204767704	3.10292883463364	-0.0751358529932997	0.940106621871959	0.999846045517747
NFIA	5132.03760057983	-0.0134271731139339	0.202242254563544	-0.0663915319917239	0.94706611182136	0.999846045517747
NFIA-AS2	0.662306574945387	0.200860288402208	3.10370126939038	0.0647163727975859	0.948399826542807	0.999846045517747
NFIA-AS1	0.63157331910986	-0.491049027124734	3.08379041652003	-0.159235538347275	0.873483305505627	0.999846045517747
TM2D1	440.044759984663	0.0528310641419457	0.171192484986074	0.308606210992516	0.757621095653103	0.999846045517747
PATJ-DT	20.181528539057	0.882932277980215	0.596734666945247	1.47960614136941	0.138978386596741	0.960943931176826
PATJ	551.870528171783	0.234060218665125	0.264752348980023	0.884072302160333	0.37665718392433	0.999846045517747
RNU6-414P	7.78742236860429	0.253392052840862	0.792620063680424	0.319689173226665	0.749203967939036	0.999846045517747
RNU6-1177P	1.44201857911862	-0.356454203659092	3.08679138850294	-0.115477257383425	0.90806684585049	0.999846045517747
RN7SL180P	30.3809248006456	0.00145677434744346	0.428292769621523	0.00340135171726293	0.997286119211839	0.999846045517747
L1TD1	2.1456743086659	-0.898146999496707	1.73018650625682	-0.519104152210622	0.603688112961077	0.999846045517747
KANK4	60.1878889003795	-0.943812376014771	0.621195141333159	-1.51934925632103	0.128674607475718	0.945499639317777
USP1	186.43488804442	0.133730690713479	0.284316521157327	0.470358494009143	0.638098912869008	0.999846045517747
DOCK7	168.172503457768	0.116711611171529	0.227837593159	0.512257918253549	0.608470512721693	0.999846045517747
ANGPTL3	1284.02044747863	-1.21611979812703	0.701508321391587	-1.73357857782015	0.0829928841602837	0.888263689305473
ATG4C	32.2135918667158	0.415715444673842	0.514385584281467	0.80817864531438	0.418987749089367	0.999846045517747
FOXD3-AS1	8.01407482520157	3.12833062982262	0.993877491970563	3.14760184740683	0.00164615747757625	0.423400321019162
FOXD3	1.19102623673464	0.551363892512762	3.09072828358574	0.178392871169216	0.858414447493488	0.999846045517747
ALG6	29.820550624461	0.368734948056816	0.436686859705181	0.844392131024413	0.398450318107802	0.999846045517747
ITGB3BP	39.0452709741476	0.909429142530643	0.422875731970677	2.15058248505427	0.0315091690071093	0.756777773546804
EFCAB7	11.6711187397557	0.466838225245437	0.659676461975109	0.707677554308512	0.479145519277955	0.999846045517747
RN7SL488P	1.64794846031752	-0.0251146159579252	3.09465022427085	-0.00811549420382156	0.993524843548543	0.999846045517747
DLEU2L	6.97848532285392	0.195040523406313	0.769272813467227	0.253538822628134	0.799851864809738	0.999846045517747
PGM1	319.775710448845	-0.919605542033615	0.410175134980162	-2.24198266449791	0.0249624927246163	0.738293129305735
RN7SL130P	17.2872272961011	0.911181671877088	0.770175241740266	1.18308356656364	0.236776030036203	0.999846045517747
ROR1	12.0274483099003	0.266295209596531	0.520287146068433	0.511823541305604	0.608774512960777	0.999846045517747
ROR1-AS1	4.84834387919521	1.27383016882852	0.862766692375423	1.47644801321819	0.139823661490813	0.960943931176826
CACHD1	7.64405700893089	-0.29425833156337	0.824509353213493	-0.356889015772241	0.721174893050961	0.999846045517747
RAVER2	25.2213907463972	0.618220926518239	0.500105484273966	1.23618105771375	0.216391270103003	0.999846045517747
JAK1	478.423032240244	-0.100688632149294	0.19382623046942	-0.519478874997675	0.603426840618067	0.999846045517747
LINC01359	8.46761208041082	-0.341034243244091	0.679668510193743	-0.501765549130527	0.615832449395499	0.999846045517747
SLC2A3P2	0.953715387378401	0.293299142507438	3.0896060003503	0.0949309207951384	0.924369696176514	0.999846045517747
RNU6-1176P	1.16504132037093	-1.81285326611447	3.0795956988095	-0.588665994960078	0.556085353484746	0.999846045517747
MIR3671	3.80146279646306	-0.185925376556579	1.07203329942772	-0.173432463950356	0.862311509191785	0.999846045517747
AK4	215.10336122953	-0.672167644571299	0.463850042468366	-1.44910549322013	0.147308124198218	0.969881084177421
DNAJC6	6.22659296763267	-0.858611896425154	1.27246181806978	-0.674764369533383	0.49982548098199	0.999846045517747
LEPROT	485.669629194026	-0.271407481490234	0.194759875324641	-1.39354926695158	0.163453757752707	0.979764160038798
LEPR	329.521638665579	-0.90282384528002	0.475413799487449	-1.89902742884908	0.0575608697062443	0.836099400098582
RN7SL854P	0.427084520457574	-0.643034919739071	3.1099670780569	-0.206765828576178	0.836192744278338	0.999846045517747
PDE4B	53.4126533044314	0.385350217156348	0.431330026193505	0.893399934516664	0.371643037725576	0.999846045517747
SGIP1	60.4293004756082	0.394611440564971	0.422271811094437	0.934496289350274	0.350047949173095	0.999846045517747
DYNLT5	5.39535842457777	-1.55130841615371	1.1792206333252	-1.31553703549037	0.188329478915487	0.999846045517747
DNAI4	41.4654542656914	0.234770179809358	0.479619021273915	0.489493054686999	0.624492670423387	0.999846045517747
MIER1	293.197115596089	-0.0470546570635628	0.190483185120498	-0.247027878254956	0.804886648804982	0.999846045517747
SLC35D1	264.726306100776	-0.805933353226182	0.328831154784121	-2.45090327209197	0.0142498240429732	0.660992466839433
IL23R	2.87199223926903	-0.00232982681758231	1.15369654368603	-0.00201944508747386	0.998388717038493	0.999846045517747
IL12RB2	18.7774328940729	-0.565005338833133	0.514452217934794	-1.09826592079101	0.272088388430615	0.999846045517747
SERBP1	1635.70142863866	-0.104990273411835	0.148202741391727	-0.708423288435175	0.47868243453184	0.999846045517747
LINC01702	25.5642064259693	-1.18704027766836	0.665275021913293	-1.78428505290113	0.0743773577879762	0.87250517915203
GADD45A	217.141666381798	-0.180909313057487	0.296906653672108	-0.609313771921315	0.542316480313739	0.999846045517747
GNG12	168.202102156006	-0.316330953188917	0.283272511826524	-1.11670190358123	0.264121803673887	0.999846045517747
RNU7-80P	11.6803004761521	-0.625787076508944	0.612759200152452	-1.02126100489923	0.307130796245299	0.999846045517747
GNG12-AS1	3.0179321466881	-0.835114746618978	1.46540605691549	-0.569886239160766	0.568754858727094	0.999846045517747
DIRAS3	14.0395685275677	0.0812984993714155	0.617639464887249	0.131627760195435	0.895278727104792	0.999846045517747
WLS	74.4512778864118	-0.362811283397333	0.254211396101624	-1.42720306391101	0.153521371617921	0.973099941448241
CTBP2P8	4.67127898222331	1.0396618582618	1.36192490717083	0.763376785891616	0.445238720283054	0.999846045517747
DEPDC1	10.0921136537751	1.22015980697804	1.00274551389939	1.21681901346353	0.223673084223176	0.999846045517747
LINC01707	1.50203078212499	0.898120665604982	1.76215690850146	0.509671222393439	0.610281817353846	0.999846045517747
LRRC7	27.8482355122187	-0.27136794129382	0.47509395314668	-0.571187950291672	0.56787224535811	0.999846045517747
PIN1P1	2.36554682836349	-0.0547535957332216	1.26283946133146	-0.043357526756008	0.965416534578843	0.999846045517747
LRRC40	56.2305749013276	-0.222260039579188	0.374361930138111	-0.593703637272068	0.552710349876278	0.999846045517747
RN7SL242P	3.17995881331735	0.0139176955668234	1.46184980252063	0.009520605703011	0.992403770456404	0.999846045517747
SRSF11	1485.02717304173	0.352191748026232	0.182726215600451	1.92742867720926	0.0539262286228999	0.831122238831572
ANKRD13C	50.6021283618914	-0.18123050883167	0.435774893243747	-0.415881023990752	0.677497065803662	0.999846045517747
HHLA3	61.4535202882751	-0.270107424706709	0.452374641649635	-0.597087899802987	0.55044869611716	0.999846045517747
CTH	69.6753858326773	-1.30019134009515	0.511574253922079	-2.54154959935335	0.0110362286401405	0.617783259892055
CHORDC1P5	1.0346659920155	0.130026357753613	3.09525653953115	0.0420082652578158	0.966492109211992	0.999846045517747
PTGER3	26.6785501471078	0.11546805283388	0.509850400484976	0.226474379002244	0.8208324841792	0.999846045517747
ZRANB2-AS1	3.75433167311242	0.859379455909983	1.54072275559309	0.55777683089984	0.576996785700526	0.999846045517747
ZRANB2	449.904263227698	0.171880126225415	0.201720086274977	0.852072440575474	0.394173887014337	0.999846045517747
MIR186	6.29420578585984	-0.22401395585811	1.12990371082788	-0.198259332818701	0.842842167795222	0.999846045517747
ZRANB2-DT	11.5741277761225	-0.475765248728278	0.750775522091485	-0.633698402157422	0.52627766792138	0.999846045517747
NEGR1	23.5146641535967	0.0286105740264485	0.651633337983962	0.0439059396730139	0.964979380694072	0.999846045517747
RPL31P12	3.33902299947901	1.19607010640198	1.33596180921434	0.895287648308873	0.37063334134523	0.999846045517747
RNU6-1246P	0.676189850932802	-0.688477808438427	3.11061618986977	-0.221331648269744	0.824834209227243	0.999846045517747
LINC02797	2.3204684505535	-1.22807672371854	3.10917811572224	-0.394984358570035	0.692854431471307	0.999846045517747
LRRIQ3	6.37254712884379	-0.275186836876037	0.96321408369158	-0.285696442291796	0.775110629819955	0.999846045517747
FPGT-TNNI3K	8.61534906307398	0.233474780277033	0.744277161685097	0.313693328636376	0.753753968182462	0.999846045517747
FPGT	89.4314995042107	0.198660225108533	0.237825158467935	0.83532047823829	0.403537290323211	0.999846045517747
ERICH3	9.55586742722709	0.416716742418171	1.0143505009782	0.41082125164458	0.681203608938766	0.999846045517747
CRYZ	154.647090608311	-0.205321944797683	0.299267197185133	-0.686082359606776	0.492661174205851	0.999846045517747
TYW3	146.128762810045	0.0127674097854204	0.274005966480344	0.0465953714417976	0.962835721079787	0.999846045517747
SLC44A5	18.5921805371431	1.61109659715419	0.925308358283617	1.74114562213905	0.0816580561206194	0.888263689305473
ACADM	672.540787278777	-0.656801208473358	0.29649088469892	-2.2152492449821	0.0267429614790232	0.744921752633342
RABGGTB	57.9896079995399	0.455299879572004	0.398992044210779	1.14112520832992	0.253817822435217	0.999846045517747
MSH4	0.697306296100161	-1.61026289622338	3.1066228539075	-0.518332276542033	0.604226456994033	0.999846045517747
ST6GALNAC3	17.787405363316	-0.418761306386361	0.732480773849328	-0.571702795946014	0.567523339936185	0.999846045517747
ST6GALNAC5	9.48054352736109	1.21796100069478	1.29309872127302	0.941893283674216	0.34624727908259	0.999846045517747
PIGK	69.7819282411751	0.267726727465402	0.293689457601402	0.911598018028837	0.361980366121126	0.999846045517747
AK5	22.4080289460902	-0.881549345314102	0.842254611360446	-1.04665422239741	0.295259084096942	0.999846045517747
ZZZ3	327.590374103975	0.274259260120313	0.25207785288151	1.08799427234581	0.276597636083545	0.999846045517747
USP33	359.665355421235	0.0191825809561555	0.192258028222576	0.0997751882379025	0.920522806654	0.999846045517747
MIGA1	185.110902347458	0.327400333799901	0.222137173476704	1.47386557898305	0.140517787089944	0.96147040206552
NSRP1P1	29.3173007828736	0.989561089447684	0.452679225167192	2.18600950614025	0.0288149098542274	0.744921752633342
HSPE1P25	1.50096563848024	0.398305985276934	3.09771449720055	0.128580598901832	0.897689518689777	0.999846045517747
NEXN-AS1	5.59721204900697	0.586222989991493	0.973531844566176	0.60216108313614	0.547066917828339	0.999846045517747
NEXN	234.938875511834	0.217003136341609	0.27079400438571	0.801358718535426	0.422924006532631	0.999846045517747
FUBP1	560.548259554221	0.0423116320967028	0.218234563699319	0.193881442881795	0.846268714422259	0.999846045517747
DNAJB4	59.4631972904261	-0.633104320034665	0.325281402970759	-1.94632805396372	0.0516153457673013	0.831122238831572
GIPC2	51.8537367272276	-0.606111732920055	0.538506234729929	-1.12554264710423	0.260359155963298	0.999846045517747
RNFT1P2	2.16342324215658	-0.0391179441110678	3.09594238281	-0.0126352300121176	0.989918813293811	0.999846045517747
MGC27382	5.40591935707485	0.340692589767604	1.61261761056446	0.211266817090229	0.832679074644928	0.999846045517747
PTGFR	5.50760703620994	-1.12570458170861	1.33042924267023	-0.846121346107273	0.397485053749799	0.999846045517747
IFI44L	159.279631530464	0.269674707383706	0.317455856343354	0.849487265694135	0.395610213136237	0.999846045517747
IFI44	30.832208736587	-0.17149732920913	0.339701637903965	-0.504846930580926	0.613666350543242	0.999846045517747
ADGRL4	56.9550830899998	-0.561938534907604	0.39196848388331	-1.43363193219099	0.15167732601365	0.973071318764363
LINC01781	0.583176113529995	0.38740666356838	3.10327535652478	0.124837991818496	0.900651809525564	0.999846045517747
ADGRL2	118.402535368849	-0.426233383179585	0.369617805280205	-1.1531732970939	0.248839261438433	0.999846045517747
LINC01362	0.923797055898649	1.43264738612134	3.08516771075768	0.464366128663229	0.642385453078502	0.999846045517747
LINC01712	1.05557150043327	-0.0128768135981339	3.09729962093941	-0.00415743233592247	0.996682858482301	0.999846045517747
LINC01725	130.022525903003	-0.605094376597396	0.453528236562635	-1.33419339263968	0.182140484400661	0.996886871906591
TTLL7	76.6193480073562	-0.0958829381059611	0.428483169597665	-0.223772938843765	0.822933987699555	0.999846045517747
TTLL7-IT1	1.22195355293234	-1.16998250984214	3.09584279941843	-0.377920516526848	0.705489640801278	0.999846045517747
PRKACB-DT	18.6571216449535	0.361183785433048	0.91010892234291	0.396857756875129	0.691472356684019	0.999846045517747
PRKACB	143.263701339962	0.00852941577848531	0.30823294567028	0.0276719795800456	0.97792377219827	0.999846045517747
SAMD13	3.76053236697017	1.15158616537413	1.53420942566632	0.750605586244512	0.452890058218401	0.999846045517747
DNASE2B	4.59942151590923	0.963596344151945	1.76996221115088	0.544416337298742	0.586155005911718	0.999846045517747
RPF1	101.75870758567	-0.0525174328882015	0.331114775495608	-0.158607941338752	0.873977771720025	0.999846045517747
GNG5	9.21869087831506	-0.798796299606859	0.621545685744273	-1.28517712845249	0.198730394097476	0.999846045517747
SPATA1	38.8998733668303	-0.0537002808387547	0.45015676800262	-0.119292399128035	0.905043705117229	0.999846045517747
CTBS	38.38484746958	-0.655069996686193	0.366429892008358	-1.78770894780399	0.0738229773751359	0.871178023760592
SSX2IP	76.123003171422	-0.525608040323795	0.309428138325538	-1.69864332044302	0.0893864088644483	0.899583238264642
LPAR3	3.8741224220352	-0.98270197441719	1.79169376139766	-0.548476528517133	0.583364741439667	0.999846045517747
MCOLN2	28.2773257988612	0.386059149915971	0.582214162084367	0.663087872225321	0.507274277478769	0.999846045517747
DNAI3	7.47095575797146	1.71591214365395	1.28119831665414	1.33930252744561	0.180472206287008	0.996043253806628
MCOLN3	22.1187903788776	0.157784254557708	0.47943816621583	0.329102407100977	0.742078284893177	0.999846045517747
SYDE2	170.982164496029	-0.121702415304302	0.321200608035676	-0.378898458656667	0.704763268830991	0.999846045517747
C1orf52	74.3138527994876	0.140097241539737	0.332874157572501	0.420871486574393	0.673848927245645	0.999846045517747
BCL10	51.9521877007978	0.243929349370989	0.350266629886706	0.696410472929972	0.486171806186327	0.999846045517747
BCL10-AS1	41.352226458338	-0.171692406086729	0.405817184007814	-0.423078205784955	0.672238202890878	0.999846045517747
DDAH1	365.906150872248	-0.187803527139637	0.221647494679806	-0.847307240765071	0.396823891786443	0.999846045517747
CCN1	433.341581285795	0.242941550615357	0.41034498418629	0.592042208331381	0.55382232459566	0.999846045517747
SNORD81	1.50331662208429	-0.151728694411361	2.47514315731686	-0.0613009772638121	0.9511195125238	0.999846045517747
ZNHIT6	132.885569649591	0.181725848014867	0.436368041837431	0.416450863930518	0.677080115472959	0.999846045517747
COL24A1	3.33530302115879	2.34865274027789	1.10162002183807	2.13199895945893	0.0330069320987827	0.760812515844629
LINC02795	1.84297197020957	-0.196101815973678	3.07678402545991	-0.0637359705299318	0.949180462620475	0.999846045517747
ODF2L	259.677310553341	0.576503265246462	0.422764485177616	1.36365112363744	0.172677393742283	0.985957271449289
CLCA2	9.12788736441013	0.0729975936047524	0.891401080358034	0.081890851619153	0.934733509355755	0.999846045517747
CLCA4-AS1	0.891952119099296	0.963344421757338	3.09702269048695	0.311055009288895	0.755758803012919	0.999846045517747
CLCA3P	0.674800404416319	-1.41402848224276	3.10405179681043	-0.455542811397588	0.648718775319604	0.999846045517747
SH3GLB1	245.952294310065	-0.0494554424028921	0.18169171673874	-0.272194260093902	0.785472655062183	0.999846045517747
SELENOF	176.055189223636	-0.169216013132266	0.379200385708646	-0.446244306466189	0.655420781447278	0.999846045517747
HS2ST1	119.948760719919	-0.446278003010248	0.278958060960861	-1.59980321584205	0.109642245198137	0.927548294848112
LINC01140	0.326286715172121	-0.274349073195578	3.11014438785406	-0.0882110407050504	0.929708942312565	0.999846045517747
LMO4	397.683664744882	0.108601150039988	0.243437954263222	0.446114289650007	0.65551469122042	0.999846045517747
PKN2-AS1	2.68235163834277	0.0195673705663574	1.59972459974085	0.0122317119893807	0.990240749206783	0.999846045517747
RN7SL583P	0.586160862016241	0.178928491470352	3.10694998442451	0.0575897559881363	0.95407540966825	0.999846045517747
PKN2	264.637904712973	-0.00764373652142555	0.236475058239114	-0.0323236479074952	0.97421395075294	0.999846045517747
RNU6-125P	0.876550098800406	-1.05188386476888	3.09945557333723	-0.339376977627173	0.734325759746008	0.999846045517747
ELOCP19	2.75027783388191	1.04829446392637	1.14523995708651	0.915349187250874	0.360008344691934	0.999846045517747
GTF2B	37.8476159873242	0.194930691409973	0.355417100181863	0.548456141559395	0.58337873638696	0.999846045517747
KYAT3	54.2975911726123	-0.155540014449877	0.286992939962206	-0.5419646018831	0.587842891533705	0.999846045517747
RBMXL1	146.394132759917	0.0526700630138577	0.222556321495148	0.236659478643504	0.81292097333153	0.999846045517747
GBP3	96.8924626568017	0.0687294259792007	0.323041291720349	0.212757402043508	0.831516191233193	0.999846045517747
GBP1	184.545269240964	-0.18914468024407	0.267238729494342	-0.707774208483784	0.479085485336679	0.999846045517747
PTGES3P1	3.89819313747948	-1.11305504178446	1.33155164235978	-0.835908279014929	0.403206504527384	0.999846045517747
GBP2	308.801162602866	0.106014077036887	0.359490998554075	0.294900505056569	0.768069886114447	0.999846045517747
GBP7	76.5391023547892	-0.639411352137551	0.627980247217776	-1.0182029689157	0.308581508831939	0.999846045517747
GBP4	147.806200079402	0.0414035693404613	0.321556122628037	0.128760009301254	0.89754755000008	0.999846045517747
GBP5	33.8171745567625	0.0449399474731038	0.461501833215319	0.0973776142122852	0.922426521501523	0.999846045517747
GBP6	1.13696961301247	-0.49565040539679	3.08055546555374	-0.160896439275018	0.872174966814519	0.999846045517747
GBP1P1	9.12714736305378	-0.817089680769628	0.674356481804204	-1.2116583777523	0.225643177993088	0.999846045517747
LRRC8B	62.2528664247577	0.26088195476079	0.421426371960824	0.619045157394759	0.535886610698067	0.999846045517747
LRRC8C-DT	25.5007664797101	0.641699979359474	0.403635860942739	1.5897992261161	0.111880068385542	0.930209979714756
LRRC8C	52.4228943937947	0.139297277553938	0.416654698732013	0.334323068905392	0.738135784487663	0.999846045517747
LRRC8D-DT	1.58119155906238	-2.27146622438416	3.08286622780305	-0.736803369506852	0.461241933825552	0.999846045517747
LRRC8D	62.1026739327565	-0.809174824088425	0.301471637145483	-2.68408276065431	0.00727291002186461	0.593093110671214
ZNF326	249.421751327953	0.175413237364267	0.288350895271268	0.608332556759521	0.542966932351539	0.999846045517747
LINC02609	31.0054577437606	-1.10912202677033	0.621133610134402	-1.78564162150288	0.0741573032400284	0.871993851672653
LINC02788	0.811572066307402	0.954881851563844	3.09847942173657	0.308177567636925	0.757947220768061	0.999846045517747
ZNF644	328.171135934251	0.3459270831366	0.241324594681148	1.43345142087013	0.15172887235705	0.973071318764363
HFM1	0.915307326274794	0.971438673267537	3.08565915870273	0.314823712958611	0.752895506237083	0.999846045517747
CDC7	9.06399080075948	0.0115654500683815	0.623398101320423	0.0185522702810365	0.98519827907245	0.999846045517747
HSP90B3P	10.5332754259914	-1.03495703990633	0.65473472330883	-1.5807272824572	0.113940407483054	0.930209979714756
TGFBR3	288.37804770762	-0.331353112166019	0.469365809087246	-0.705959202291248	0.48021350906507	0.999846045517747
RN7SL653P	3.46023838001502	1.73927014386561	1.58443002587199	1.09772606897449	0.27232412282778	0.999846045517747
BRDT	2.21245651075012	1.39762957196361	1.71111986993231	0.816792322105929	0.414047120684005	0.999846045517747
EPHX4	3.1657750051663	1.87828490324561	1.37734041276108	1.36370419820929	0.172660682223876	0.985957271449289
SETSIP	0.617447127412936	-0.0903638160505959	3.10446198792752	-0.0291077218538988	0.976778677259862	0.999846045517747
BTBD8	53.1183467680263	0.189923439882483	0.335947326436726	0.56533695891238	0.571844594671749	0.999846045517747
PRKAR1AP1	1.2375077909033	-0.504372339194256	3.10560628673356	-0.162407044752846	0.870985323577842	0.999846045517747
C1orf146	1.13282085417919	0.189206473302362	3.09152017436562	0.0612017592093464	0.951198528714756	0.999846045517747
GLMN	24.7930929921235	0.879158362448925	0.630462631874257	1.3944654575884	0.163177093446823	0.979764160038798
RPAP2	230.225762021765	0.246831101623525	0.354116252497214	0.697034095111088	0.485781456732061	0.999846045517747
GFI1	7.79790671212639	0.550278656262974	0.971509322588494	0.566416238597494	0.571110858451383	0.999846045517747
EVI5	350.491137884732	-0.405063103387464	0.285206008804544	-1.42024743828262	0.155535657431069	0.975247375019191
HMGB3P9	5.24758870690579	-0.988158930443773	1.13085593213007	-0.873815047848303	0.38221898422712	0.999846045517747
RPL5	1792.12315968105	0.124239054517878	0.18966297197461	0.655051712120749	0.512434460252043	0.999846045517747
DIPK1A	40.3946312055966	-0.547506890300272	0.361516513013334	-1.51447270205353	0.129905992232734	0.94708327677301
SNORA66	1.42234895569866	-0.667392899387924	2.19732531331593	-0.303729673227484	0.761333849353795	0.999846045517747
MTF2	214.226558536789	0.188663290948295	0.215910362708754	0.873803779408155	0.382225121884362	0.999846045517747
TMED5	217.967549371681	-0.494774142464804	0.263641722464915	-1.87669135916319	0.06056040761179	0.84134191551227
CCDC18	89.8682954661737	-0.00939805885856847	0.297030478278007	-0.0316400489035752	0.974759104959643	0.999846045517747
CCDC18-AS1	209.431848050125	0.3473609479991	0.297055483807033	1.16934703088917	0.242263841680736	0.999846045517747
DR1	215.440426819926	0.161027032145715	0.248742480194601	0.647364422915368	0.517396115815431	0.999846045517747
FNBP1L	248.273841365075	0.335078706217518	0.207216795459291	1.61704414680684	0.105868751821183	0.921282073626239
BCAR3	36.2058278760839	0.793183307537395	0.544556909676409	1.45656641839092	0.145236103134184	0.965911321204907
BCAR3-AS1	17.3802927737558	0.440731020497795	0.62242037363749	0.708092214144786	0.478887994316882	0.999846045517747
DNTTIP2	175.095179806184	0.190147548625796	0.270959324189132	0.701756801301554	0.482830843108052	0.999846045517747
GCLM	171.636076422412	-0.405232180764042	0.379272051509606	-1.06844725086151	0.285318812603672	0.999846045517747
MTND4P11	0.551047274856604	-0.727529109799407	3.11125052819918	-0.233838163531147	0.815110620582593	0.999846045517747
MTCO3P21	5.49036939999086	-1.5231888004049	1.4719563651659	-1.03480567525739	0.300759671990091	0.999846045517747
ABCA4	5.44735357995981	-0.195323383709627	0.908556526403997	-0.21498209305997	0.829781279820586	0.999846045517747
ARHGAP29	594.887123728301	0.122194565145574	0.249068098764045	0.490607049846776	0.623704399252008	0.999846045517747
ARHGAP29-AS1	1.29238967474058	0.722472131867085	2.58089211015185	0.279931163734147	0.77953031744674	0.999846045517747
ABCD3	347.327474634428	0.0785725612299467	0.322395221991437	0.24371503009444	0.807451531983597	0.999846045517747
F3	33.6932346542528	0.710798468696837	0.536896090454431	1.32390323068885	0.185535185139616	0.999708749641496
SLC44A3-AS1	12.31272802033	0.100534265256176	0.904754926807211	0.111117676486108	0.911523031736206	0.999846045517747
SLC44A3	14.1038932762456	-0.39463281238283	0.62441878927907	-0.632000220298396	0.527386733271844	0.999846045517747
CNN3	257.140127439362	-0.438941939415182	0.406596278520554	-1.07955227975111	0.280341601340587	0.999846045517747
CNN3-DT	20.9683967751066	-0.917991265737298	0.530902969426223	-1.72911307452174	0.083788859599345	0.888434347352057
ALG14	69.9800492202748	-0.0987513157630253	0.33240735105285	-0.297079217563166	0.766406030485925	0.999846045517747
ALG14-AS1	4.33750565809126	-2.26054782337347	1.27704706930137	-1.77013665174467	0.0767043791602482	0.881192407735559
TLCD4	732.436310767169	-0.540804606442127	0.356361276023539	-1.51757399815351	0.129121825890945	0.945499639317777
RWDD3-DT	5.73539411684804	-0.866301853401378	1.2645211198644	-0.685082945466562	0.493291581485461	0.999846045517747
RWDD3	14.1718663484337	-0.615981301303098	0.576525840239785	-1.06843658741628	0.285323620435114	0.999846045517747
EEF1A1P11	30.7552648348041	-1.21041566655204	0.518204934627908	-2.33578568181943	0.019502414228592	0.708563188124543
RPL7P9	648.083440873784	0.128787934929444	0.222540040210765	0.578718035673356	0.562779444356	0.999846045517747
PTBP2	50.7601272453221	0.869126858121616	0.385671271929443	2.25354316325801	0.0242249223982838	0.733657436468168
DPYD	111.411275557904	-0.394971850460375	0.280470093282003	-1.40824943521962	0.15905722263144	0.976211528604613
DPYD-AS1	6.35107021369666	-0.314809812919746	1.01869872437784	-0.30903132141646	0.757297701107378	0.999846045517747
DPYD-IT1	0.869764322772729	-0.580992478627072	3.09782341666695	-0.187548610905711	0.851230513796709	0.999846045517747
SEC63P1	3.33702959945718	-1.72354231019746	1.27906830556609	-1.34749825532942	0.177819814955065	0.991666400312221
DPYD-AS2	18.1865042196382	0.262933148555077	0.579171663622249	0.453981375591898	0.649842231795519	0.999846045517747
SNX7	29.2008998914164	-0.0502077968962256	0.470167292543067	-0.106787089813625	0.914957889741947	0.999846045517747
PALMD	171.684804570773	-0.209749166049528	0.322964249239568	-0.64945010645417	0.516047485913373	0.999846045517747
FRRS1	63.9349987200348	-0.960639454355733	0.376126570889081	-2.5540324154313	0.010648334272622	0.612684743457546
AGL	306.277842321361	-0.40070201605416	0.287909515796759	-1.3917637107105	0.163993962370456	0.979764160038798
SLC35A3	438.403562170559	-0.186557416896239	0.184260043163686	-1.01246810590678	0.311314288887423	0.999846045517747
MFSD14A	2.21865054646496	-0.228510518221365	2.01002071845971	-0.113685653149125	0.909486985908553	0.999846045517747
SASS6	37.5936506745906	0.282011396898393	0.382372350541561	0.737530829566978	0.460799602118821	0.999846045517747
TRMT13	85.1551853004	0.32294145329463	0.300815494560146	1.07355325485091	0.2830229580324	0.999846045517747
LRRC39	6.28624465583489	0.344604872239377	0.857174109742345	0.402024359255275	0.687666099173164	0.999846045517747
DBT	230.589161981689	-0.489786540136548	0.253583939767806	-1.93145725468664	0.0534265305716652	0.831122238831572
RTCA-AS1	40.7444607222697	0.477491200388374	0.352197204368929	1.35574954731384	0.175178868918843	0.989495208642566
RTCA	104.127622877795	0.306258327969401	0.240720722210448	1.27225577074191	0.203282257850626	0.999846045517747
CDC14A	16.2321828212553	0.155415274373188	0.649117282098399	0.239425568628796	0.810775605565357	0.999846045517747
BCAS2P2	0.522321844211599	0.795581311393444	3.0959382387766	0.256975834152244	0.797197428322819	0.999846045517747
GPR88	71.5365344774562	-1.19974184875928	0.642304893250971	-1.86786970076919	0.0617802351160247	0.84436910546511
VCAM1	158.76404253864	-0.260871999487158	0.272666106361083	-0.956745240428574	0.33869585751066	0.999846045517747
EXTL2	71.8102662183772	-0.00908768020025686	0.415519571364309	-0.0218706429890139	0.982551142672841	0.999846045517747
SLC30A7	240.784016986851	-0.137642592861835	0.222921388005503	-0.617449021349344	0.536938596467325	0.999846045517747
HNRNPA1P68	0.636523294022657	0.360640969123763	3.08985469925226	0.116717776150133	0.907083703227869	0.999846045517747
DPH5	84.3960847489443	0.0807858598852184	0.342498900905836	0.23587188067336	0.813532088636631	0.999846045517747
S1PR1-DT	5.29899146769652	-0.215683843438783	0.876945820725248	-0.245948881152554	0.805721804042641	0.999846045517747
S1PR1	21.114381406436	-0.36228424084512	0.605259408771154	-0.598560279435653	0.549466150338309	0.999846045517747
COL11A1	34.7353898744405	1.11725780103642	0.726636298718942	1.53757499178907	0.12415256602424	0.942966757313476
RNPC3	264.086494507307	0.106764947223765	0.264875048344896	0.403076650257918	0.686891837320135	0.999846045517747
AMY2B	28.2915751148246	-1.34073896338333	0.572856918515506	-2.34044299728055	0.0192608783973257	0.708563188124543
PRMT6	23.4144603733372	0.286338976889472	0.377799011418506	0.757913515481069	0.448502758636134	0.999846045517747
NTNG1	4.14567157802756	0.0123886584338248	1.21364819601824	0.0102077838326376	0.991855508321283	0.999846045517747
VAV3	231.162245974813	1.21875279228369	0.447831670169545	2.72145288836379	0.00649956487456466	0.593093110671214
LINC02785	2.44984864749977	0.528842714723058	1.80918226841234	0.292310356980862	0.77004934073682	0.999846045517747
SLC25A24	147.902172162042	0.376031528749113	0.393483728820184	0.955646958710594	0.339250628454938	0.999846045517747
NBPF4	50.7656969990392	1.77511830148524	0.701096872449314	2.5319158753109	0.0113441204075876	0.619780547953629
SLC25A24P1	26.6966107042885	2.47951332419193	0.788015778097313	3.14652751012015	0.0016522171776275	0.423400321019162
NBPF6	44.100073229316	2.71770957151365	0.853759541859117	3.18322600014011	0.00145643886188939	0.423400321019162
FAM102B	34.5342500536907	0.0252570038010552	0.423988604889503	0.0595700061506074	0.95249810755437	0.999846045517747
HENMT1	12.5478564857543	0.914083562641943	0.759360012655384	1.20375519833539	0.228684210609355	0.999846045517747
PRPF38B	616.366273922293	0.0815565946042918	0.197987319242164	0.411928374587149	0.680391922608896	0.999846045517747
STXBP3	68.482006239591	0.337252841036756	0.332320112188191	1.01484330519777	0.310180527172741	0.999846045517747
AKNAD1	0.895430626771387	0.00832388651525001	3.07401518460846	0.00270782218543603	0.997839473125114	0.999846045517747
GPSM2	60.7977738612508	0.290368831404143	0.329685366122266	0.88074528396404	0.378455700809402	0.999846045517747
CLCC1	258.067283760096	0.0809782037751658	0.190018064913921	0.426160553797079	0.669990858693864	0.999846045517747
WDR47	25.9083302046917	-0.0852633085021313	0.59581285021559	-0.143104178554188	0.886207904901622	0.999846045517747
TAF13	129.501933636043	-0.260447841436267	0.240315317769192	-1.08377544908066	0.278464373214134	0.999846045517747
TMEM167B-DT	25.1363812021966	0.735717383187111	0.479772732978265	1.53347060517597	0.12515994388302	0.9430866199264
TMEM167B	164.100874096762	-0.152138389768957	0.374216525158909	-0.406551767601264	0.68433722826293	0.999846045517747
CFAP276	3.06315543645993	-0.473821828542463	2.02345101528517	-0.234165208331315	0.814856723902312	0.999846045517747
ELAPOR1	465.965691802898	1.27065076378663	0.493510728237509	2.57471761216732	0.0100321956112842	0.598207874594195
SARS1	259.586389224447	-0.0242471754902269	0.205502135847633	-0.117989895288508	0.906075664345935	0.999846045517747
CELSR2	163.471671167107	0.230161684227153	0.440028787982634	0.523060514477604	0.600932142164435	0.999846045517747
PSRC1	7.07388265165378	0.734034494938663	0.703293777536909	1.04370963939055	0.296619748701071	0.999846045517747
SORT1	140.234357620987	-0.0103341848155093	0.393744609439107	-0.0262459080525075	0.979061199149011	0.999846045517747
PSMA5	111.554699234078	0.0174253279227597	0.300365321623641	0.0580137807805712	0.953737651539496	0.999846045517747
SYPL2	12.3773292725788	-0.70663105898791	0.633192341723445	-1.11598168901503	0.264429972671434	0.999846045517747
ATXN7L2	10.0530949450871	0.622641083010069	0.763815022078855	0.815172607256981	0.41497351531668	0.999846045517747
CYB561D1	39.760753376425	0.258683711043377	0.493920661383086	0.523735351177669	0.600462624148126	0.999846045517747
AMIGO1	11.2102327567888	-0.678363086556332	0.601037219599526	-1.12865404077359	0.259043804149363	0.999846045517747
GPR61	0.622356766751451	-0.464111348561854	3.09911063054426	-0.149756302336438	0.88095688615432	0.999846045517747
GNAI3	235.022252436463	-0.0798584621330447	0.256587134559461	-0.311233305871532	0.755623265064793	0.999846045517747
GNAT2	2.69977623346346	-1.19367066284485	1.94598281044266	-0.613402470175634	0.53961025313693	0.999846045517747
AMPD2	126.549487689503	-0.307602811971099	0.303101594696141	-1.01485052323618	0.31017708592285	0.999846045517747
GSTM4	72.8918730872444	-0.22884480185006	0.356582333170474	-0.641772686311563	0.521020786637651	0.999846045517747
GSTM2	10.743740830503	0.767352554430182	0.949472533584586	0.808188259573093	0.418982215284167	0.999846045517747
GSTM1	15.6707258296456	-1.42624593455013	1.94245633509586	-0.734248646304704	0.462797210025515	0.999846045517747
GSTM5	30.0630338836027	0.0582790996393085	0.466090165676786	0.125038252104471	0.900493267163072	0.999846045517747
GSTM3	113.515454493125	0.532259413072945	0.46597680676913	1.1422444322141	0.253352431714532	0.999846045517747
EPS8L3	6.357191992239	1.80026708130772	1.15944966153374	1.55269102319311	0.12049696794151	0.93673446439471
CSF1	53.7518121624423	-0.209357074715891	0.408380689687327	-0.512651748730293	0.608194947533313	0.999846045517747
AHCYL1	2101.090147989	0.0517221065778437	0.193388183055706	0.267452259805062	0.789120966830543	0.999846045517747
STRIP1	122.07027988349	0.0619142550970023	0.200564585191037	0.30869983869799	0.75754986653902	0.999846045517747
LINC01397	2.7682942332998	0.438349320185597	2.63813802211785	0.166158599933182	0.868032138950786	0.999846045517747
SLC6A17	0.559450215606802	0.417909120670719	3.1050828284336	0.134588719129769	0.892937061280159	0.999846045517747
KCNC4	57.2582349648257	-0.0122855889405686	0.373741727576884	-0.0328718685500304	0.973776766312655	0.999846045517747
RBM15-AS1	3.81825653059277	2.95128987539992	1.3561258139669	2.17626553893763	0.0295354107721282	0.744921752633342
RBM15	77.6913964484758	0.188433594575294	0.335306509518671	0.561974161628381	0.574133623609942	0.999846045517747
LAMTOR5-AS1	11.0139953301932	-0.25257594590566	0.684652455459242	-0.368911180981949	0.712193929067439	0.999846045517747
SLC16A4	79.2333236444284	-0.454579865627443	0.425255024225855	-1.06895824794774	0.285088483365949	0.999846045517747
LAMTOR5	188.201385282002	-0.129685153447925	0.184486394961222	-0.70295239643652	0.482085416273063	0.999846045517747
KCNA2	3.07991510628984	0.51541419024858	1.78785119251022	0.288286962811998	0.773127085905373	0.999846045517747
KCNA3	1.15991590439101	0.235917635488363	2.93063491501928	0.0805005203068126	0.935839182434511	0.999846045517747
CD53	52.8721261842404	-0.10065584415973	0.365387824218109	-0.275476733181032	0.782949998794802	0.999846045517747
LRIF1	59.1209460197534	0.221779525138914	0.440487001405294	0.503487105025497	0.614621844177462	0.999846045517747
DRAM2	71.0087552162746	-0.218461982434624	0.39678163493402	-0.550584914221022	0.581918252648268	0.999846045517747
CEPT1	130.80136486499	-0.189378644003323	0.247535141370108	-0.765057611436951	0.444237239483979	0.999846045517747
DENND2D	96.8220867402583	0.151558335584761	0.358686733424654	0.422536775022924	0.672633264112893	0.999846045517747
CHI3L2	19.9062205534035	1.2500793602311	0.662392828954447	1.88721753253924	0.0591310730828268	0.839168226285533
CHIAP2	0.582926624522497	0.341268220535337	3.1090837581704	0.109764884795565	0.912595840594334	0.999846045517747
PIFO	10.6960255771718	2.648016179325	1.0134486571814	2.61287649903217	0.00897837398753919	0.59594693929847
OVGP1	22.2501118855096	-1.00346658512737	0.591342359734155	-1.6969299909083	0.089709897170866	0.901066853230111
WDR77	22.6000074452485	0.369715488811274	0.524078443340404	0.705458302109811	0.480525072531872	0.999846045517747
ATP5PB	177.235406082699	0.0534143581536073	0.316002662360663	0.169031354845498	0.865771978641568	0.999846045517747
C1orf162	74.9338277295691	-0.228666356900064	0.514751400522789	-0.444226779505266	0.656878632765137	0.999846045517747
TMIGD3	7.76747270119434	-0.570498974874213	0.73296605367308	-0.778342969657731	0.436366850033382	0.999846045517747
ADORA3	17.0279858977066	0.196866461860704	0.65642603634731	0.299906540813295	0.764248445011488	0.999846045517747
RAP1A	172.424686217678	-0.198151369884714	0.294414845291011	-0.673034573677335	0.500925295702424	0.999846045517747
LINC01160	1.18315873391356	-0.991709391272941	2.58049460666254	-0.384309809721152	0.700748838132727	0.999846045517747
INKA2	27.6193608238527	0.402472559108119	0.476965691129903	0.843818678351237	0.398770736329941	0.999846045517747
DDX20	35.6723381986835	0.857000399311721	0.455626619774	1.88092697423344	0.0599818532990844	0.840575495741375
KCND3	186.889670776592	-0.378800510026506	0.340283259531187	-1.11319172899773	0.2656260941547	0.999846045517747
KCND3-AS1	0.761037592420773	0.378365985336356	3.09474807840539	0.122260673809454	0.902692576046532	0.999846045517747
LINC01750	5.54787142876374	-0.526435506575909	1.00881327044218	-0.521836421070436	0.601784228772593	0.999846045517747
LINC02884	4.43888415439384	1.17838955342608	1.13341704680857	1.03967869262611	0.298489203084543	0.999846045517747
CTTNBP2NL	90.8101725758049	-0.136875393471891	0.283971899670688	-0.48200330254726	0.629803600203808	0.999846045517747
MIR4256	0.652910609325346	-1.13171919986301	3.0871424426626	-0.366591182908596	0.713923986044586	0.999846045517747
WNT2B	25.9260081925367	0.164953337264871	0.513210990166858	0.321414272931375	0.747896468247343	0.999846045517747
ST7L	29.6492789912211	-0.162585643007107	0.40432536878192	-0.402115859059045	0.687598761807811	0.999846045517747
CAPZA1	432.201413984487	0.08923785676827	0.242009985633825	0.368736259103341	0.712324319417521	0.999846045517747
MOV10	94.5883377876339	-0.159998228163074	0.277779763223565	-0.575989504441701	0.564622275780817	0.999846045517747
RHOC	160.544376718581	-0.00297227197951908	0.294603603779359	-0.0100890550603894	0.991950235297416	0.999846045517747
PPM1J	27.9860515356289	1.15421155334873	0.605709072688304	1.90555434183282	0.0567080506862169	0.835396276376717
LINC01356	1.92229740490674	1.71460752074505	2.40562156879064	0.712750310767715	0.476000278169816	0.999846045517747
LINC01357	1.22603590663536	0.619551895372628	2.99539285808682	0.206834937761166	0.836138769703843	0.999846045517747
SLC16A1	207.712390567532	-0.300307173312635	0.491215621764633	-0.611355095413736	0.540964523754672	0.999846045517747
SLC16A1-AS1	109.178521891667	-0.0650031856647461	0.327412527899053	-0.198536036729748	0.842625692626891	0.999846045517747
LRIG2-DT	35.7017053852064	0.357832190874132	0.386686395792649	0.925380863582309	0.354767829377977	0.999846045517747
LRIG2	71.9321048814321	0.284600745703059	0.35306267156292	0.806091293772866	0.420190211197902	0.999846045517747
MAGI3	187.318834142888	0.0837263657865952	0.304659486053758	0.274819493957334	0.783454920539335	0.999846045517747
PHTF1	30.9856817149963	0.122696530707553	0.434791615263046	0.282196174903976	0.777793091169462	0.999846045517747
RSBN1	133.215608285596	-0.0221420223088398	0.200937572702529	-0.110193539272116	0.912255885985695	0.999846045517747
PTPN22	11.493867078056	-0.138610754175653	0.646785387580635	-0.214307182625354	0.830307517231041	0.999846045517747
BCL2L15	13.1265557921109	-0.0400896034538448	0.619987035778972	-0.0646620028166798	0.948443116838056	0.999846045517747
AP4B1	44.7194289330802	0.345965453603081	0.485316070492837	0.712866263117465	0.475928517241877	0.999846045517747
DCLRE1B	21.5760620736846	0.730192669217813	0.462827468159701	1.57767790256964	0.114639625327626	0.930517562142713
HIPK1-AS1	6.45048302835061	-0.949289734697673	0.713663893526182	-1.33016360125391	0.183464373916764	0.998547184053669
HIPK1	171.103953530619	0.162771545341663	0.283771606683287	0.57360053475445	0.566238149819401	0.999846045517747
OLFML3	108.084377861154	-0.229103438366241	0.272580112191712	-0.840499464631181	0.400628401634349	0.999846045517747
SYT6	2.89935846226908	1.40736304773703	1.68730150708384	0.834091027494773	0.404229690847127	0.999846045517747
TRIM33	408.323204146691	0.451364576906613	0.27689759042229	1.63007766235252	0.103085084107135	0.921282073626239
EIF2S2P5	0.787757703445121	0.499233734132706	3.09257819871517	0.161429623457902	0.871755036492385	0.999846045517747
BCAS2	58.2011755363579	0.000805961561744981	0.403302135257252	0.00199840638391584	0.998405503461368	0.999846045517747
DENND2C	31.0646812339284	-0.215148406744154	0.460809247353479	-0.466892554738853	0.640576752304956	0.999846045517747
AMPD1	4.69249233783618	1.50419232468391	1.5989474269991	0.940739075772476	0.346838588928662	0.999846045517747
NRAS	75.7055474477959	-0.32659148478899	0.376063360152544	-0.868448031354381	0.385149110283347	0.999846045517747
CSDE1	2225.01736507372	-0.0180099249589227	0.141558122728651	-0.127226361947774	0.898761241100841	0.999846045517747
RNY1P13	0.842447674053099	0.346769343457882	3.07701311140681	0.11269673898118	0.910270986696076	0.999846045517747
SIKE1	78.174929281085	0.0377637933241931	0.222325472776252	0.169858149192821	0.865121694863883	0.999846045517747
TSPAN2	11.876997313161	-0.417192451508794	0.717157091631532	-0.581730915551127	0.560747944091217	0.999846045517747
LINC01765	0.358568337366143	0.995299273809833	3.10823155000246	0.320214005230417	0.74880610707916	0.999846045517747
NGF	12.0329737678451	-0.735229389666658	0.757851630378915	-0.97014951237758	0.331971972293399	0.999846045517747
VANGL1	70.3532991557916	0.111413675442862	0.424406919167254	0.262516161756908	0.792923526882343	0.999846045517747
CASQ2	4.09599452851508	0.604276622059395	1.32032829265072	0.457671493842061	0.647188470919915	0.999846045517747
SLC22A15	13.4162457465535	0.677801292275245	0.6007566939349	1.12824592571031	0.259216073306269	0.999846045517747
MAB21L3	2.93655076268683	-3.06893995088979	1.76740621240476	-1.73640894173057	0.0824915523299984	0.888263689305473
U3	41.8829971127064	0.0812821956876341	0.426447612505268	0.190603003285966	0.848836637050329	0.999846045517747
ATP1A1	165.863206537269	-0.000908519127693797	0.297935019868881	-0.00304938683641027	0.997566945094046	0.999846045517747
ATP1A1-AS1	31.0600074662415	0.0669497339059021	0.479603604722204	0.139593892219974	0.888980866671938	0.999846045517747
LINC01762	0.908605392728317	0.29391154458654	3.10470956643334	0.094666357125373	0.924579841055603	0.999846045517747
CD58	57.7477409679199	0.462895763388063	0.40580241512905	1.14069248020827	0.253997916949144	0.999846045517747
NAP1L4P1	4.3899058169714	0.537037545353628	1.22787181921994	0.437372645049223	0.661841119224846	0.999846045517747
IGSF3	99.4907653998227	0.735469190586528	0.52299139154537	1.40627398935442	0.159642780754968	0.976211528604613
CD2	73.5957641969476	0.0251449688019279	0.395585129070092	0.0635639890231379	0.949317406326788	0.999846045517747
PTGFRN	66.5535832522161	0.674439873469861	0.414269615816715	1.62802157754252	0.103520310562321	0.921282073626239
CD101	12.4706584896212	-0.202399372251276	0.678179607897523	-0.298445087251665	0.765363481370191	0.999846045517747
TTF2	70.9375880308553	0.141945876847706	0.342933853366214	0.413916198282485	0.678935480538702	0.999846045517747
TRIM45	47.411603250397	0.882491418234969	0.490174470139252	1.8003618547989	0.0718035198435128	0.869568172077666
VTCN1	253.192003418308	1.02839416966808	0.756940337185014	1.35861985304228	0.174267080824986	0.987177153115433
MAN1A2	794.040794853661	0.298312950852237	0.231344901734354	1.28947276821678	0.197233777600924	0.999846045517747
TENT5C	71.7935314540775	0.201338837326057	0.466540113501349	0.431557397744482	0.666063127420908	0.999846045517747
PNRC2P1	0.624018180662915	0.44174690394544	3.0976970710665	0.14260493967325	0.886602196063206	0.999846045517747
GDAP2	66.0581075553516	-0.232291266075994	0.304652626757756	-0.76247911776812	0.445774101758237	0.999846045517747
WDR3	108.329204711097	0.348790693672896	0.258882627892821	1.34729277322269	0.177885958696286	0.991666400312221
SPAG17	60.3151592499479	0.917042691365692	0.473539740751988	1.93656965286464	0.0527979705672439	0.831122238831572
TBX15	63.1607393034245	-0.556102236739816	0.673563015182579	-0.8256127848544	0.409023780391657	0.999846045517747
WARS2	27.6280852458529	-0.0620984710962171	0.375373735587615	-0.165431049668425	0.868604716253593	0.999846045517747
WARS2-IT1	1.35518128133575	-0.579933581636068	2.47015122631011	-0.234776549491817	0.814382169860534	0.999846045517747
RBMX2P3	7.26497005114957	0.754944204744794	0.729090583619987	1.0354600946791	0.300454093378262	0.999846045517747
RPS3AP12	5.46443219785243	0.351678522339754	1.04613168071302	0.336170416041754	0.736742360579544	0.999846045517747
WARS2-AS1	39.4101824241384	0.0654618507326455	0.304056110624895	0.215295297299267	0.829537095875682	0.999846045517747
RPL6P2	2.75724415442793	-1.22077166957454	2.29033855018176	-0.533009266022119	0.594027166096926	0.999846045517747
LINC01780	17.4717452536215	0.572830672838057	1.05638241972918	0.542256915809817	0.587641531418355	0.999846045517747
HAO2	703.96664176872	-0.727118652980258	0.763894097627189	-0.951857928001849	0.341169038935421	0.999846045517747
HAO2-IT1	1.78459709027758	-2.13959768340809	2.09415191192894	-1.0217012773621	0.306922306354242	0.999846045517747
GAPDHP74	0.857792196301454	-0.488708660271908	3.10333478710298	-0.157478549302161	0.874867712132354	0.999846045517747
HSD3B1	2.26726829733576	-1.00212236681997	2.79623528289029	-0.358382705830154	0.72005693207476	0.999846045517747
ZNF697	16.9760567464241	-0.240549401857746	0.605092113547632	-0.397541789872973	0.690967976175787	0.999846045517747
PHGDH	222.808394071142	-0.93100115031636	0.418372947837454	-2.22529003160613	0.0260617742095828	0.739138012694966
HMGCS2	1584.50270432583	-1.25831225403492	0.671288920928112	-1.87447195209955	0.0608654043985623	0.842023582958517
REG4	0.533333925537614	0.202700010461545	3.11374269258088	0.0650985102091188	0.94809556659932	0.999846045517747
NOTCH2	231.58569192569	-0.132795997960523	0.36644621067089	-0.362388787476884	0.717061517211896	0.999846045517747
SEC22B	226.01361493297	-0.201084339606743	0.253256924612804	-0.793993451172852	0.427199243826181	0.999846045517747
7SK	3.5653251354075	-1.35350025957379	1.16461857622305	-1.16218329949991	0.245161016882149	0.999846045517747
NBPF8	144.07303205159	0.0412841679039649	0.427668042152524	0.0965332076162969	0.923097101206412	0.999846045517747
PFN1P2	6.47262944040116	-1.30416001959422	0.997692922686208	-1.30717577517026	0.191153020857073	0.999846045517747
PDE4DIPP2	7.35025846924321	-1.0594374639517	0.939764926187022	-1.12734305615154	0.259597464856953	0.999846045517747
U2	38.3520650052981	-0.801590531326891	0.407055876631629	-1.96923955000975	0.048925589197711	0.82110794548103
NOTCH2NLR	3.31284046690107	1.57363230650676	1.27520861723565	1.23401950491679	0.217195636213693	0.999846045517747
NBPF26	31.3931170057949	0.666260729204853	0.439303536101845	1.51662956122983	0.129360237515019	0.946501860213565
LINC00623	37.0705221546513	1.06817030450954	0.46854852694618	2.27974317083327	0.0226229252622411	0.727048918910193
FCGR1B	12.5555332417486	0.738507790525391	0.721541908166902	1.0235133706947	0.306065181344162	0.999846045517747
SRGAP2C	67.0341143869105	0.289529278388999	0.387662415533084	0.746859295066974	0.455148498847062	0.999846045517747
SRGAP2-AS1	1.17715403107618	-0.102899739715171	3.0918942849712	-0.0332804844639537	0.973450916280081	0.999846045517747
LINC02798	1.97769811588905	0.655035915163537	1.65732302633002	0.395237322330608	0.692667750971839	0.999846045517747
MTIF2P1	3.91740309946028	0.134764263633101	1.03091811986927	0.130722567617873	0.895994779159152	0.999846045517747
EMBP1	12.8899594897068	0.781440050284993	0.776538832172995	1.00631162011342	0.314265692494018	0.999846045517747
NBPF17P	7.10510930406943	-1.32405017752508	1.01772379939858	-1.30099166228354	0.193261308673845	0.999846045517747
H3-2	1.30347038080065	-0.0417383801347782	3.12106714041216	-0.0133731119059702	0.989330118515103	0.999846045517747
NBPF15	21.1534662510693	-0.230095555776134	0.709625460504492	-0.324249295695441	0.745749303749087	0.999846045517747
PFN1P6	1.88882044795585	-1.65030529107341	2.88673686285765	-0.57168539062467	0.567535133660627	0.999846045517747
RNVU1-26	1.28808625405215	-0.436868883252351	3.11820377637841	-0.140102736890322	0.888578818197349	0.999846045517747
SRGAP2B	1.60114332402531	-1.97698721488682	2.20837091999367	-0.895224256481552	0.370667220569858	0.999846045517747
FAM72D	1.18729790269609	2.3288867353006	1.99102396441815	1.16969297051188	0.242124548017158	0.999846045517747
NBPF20	41.4082673305006	-0.286070871711641	0.476362552156426	-0.600531822698149	0.548151859244662	0.999846045517747
RNVU1-31	1.90982997358852	1.15987246602642	2.31481686756632	0.501064460985136	0.616325757407556	0.999846045517747
NBPF25P	4.99512078058047	-0.336879628247617	0.990364120879859	-0.340157343289382	0.733738039906586	0.999846045517747
GPR89A	28.3586270917236	1.17929868626199	0.571608978711956	2.06312134725276	0.039101100450941	0.778422151965747
PDZK1	7.82073628354344	-0.487049148081408	0.781142643047944	-0.623508590160933	0.532950359076596	0.999846045517747
CD160	8.12331434498213	-1.18685564251389	0.850098550971346	-1.39613888431848	0.162672676389311	0.97894661223268
RNF115	561.316837952689	0.29471072077251	0.226768472147727	1.29961064684743	0.193734448749082	0.999846045517747
POLR3C	49.7378797279717	0.119155554475269	0.410042258505095	0.29059335227954	0.771362344896229	0.999846045517747
PIAS3	1.48181139476137	0.171255226430812	1.58025533105298	0.108371870713259	0.913700713616206	0.999846045517747
ANKRD35	5.19908381973118	-0.885576529307529	1.10352605437326	-0.802497164247282	0.422265428103409	0.999846045517747
ITGA10	18.4710143640704	0.124587605975683	0.604584901333544	0.206071315543736	0.836735204762171	0.999846045517747
PEX11B	95.1471794751888	-0.134727310502333	0.289718800847982	-0.465027848065082	0.641911514093699	0.999846045517747
GNRHR2	6.8415584161821	-0.222431056928011	0.682897964188988	-0.325716386037512	0.744638945484817	0.999846045517747
RBM8A	494.727345593069	-0.0269736217795257	0.208660341348286	-0.129270476628343	0.897143631629715	0.999846045517747
LIX1L-AS1	11.2643870813697	-1.30736972602389	0.717204679685136	-1.82286837085034	0.0683233293937937	0.867358691383657
LIX1L	48.312643812859	-0.880533996637404	0.497113965320691	-1.77129201363186	0.076512154837391	0.881192407735559
ANKRD34A	6.59597923978257	-1.08811939825825	1.1558700844906	-0.941385552631363	0.346507314570431	0.999846045517747
POLR3GL	95.2326738358921	-0.0404693575908693	0.328927438845774	-0.123034301221202	0.902079935856929	0.999846045517747
TXNIP	2129.82618011224	-0.0221978267091464	0.156457208434992	-0.141877941778372	0.887176417955722	0.999846045517747
HJV	221.804533618914	-1.45750688432179	0.581604184991244	-2.50601168618436	0.0122101584169279	0.633466177694628
LINC01719	3.79626132695614	0.105874974565408	1.34643111582621	0.078633784766954	0.937323914371195	0.999846045517747
NBPF10	50.2670429512289	-0.108705515010845	0.415727848218759	-0.261482398825596	0.793720521200587	0.999846045517747
NOTCH2NLA	18.1256535272366	-0.53743006029833	0.495659361823072	-1.08427299410148	0.27824377556738	0.999846045517747
RNVU1-29	0.361024367620555	-0.686042435605467	3.09622211427683	-0.221574037741702	0.824645495011455	0.999846045517747
RNVU1-25	1.86617018212512	-2.30697937524552	2.64391811529752	-0.872560826259143	0.382902500494863	0.999846045517747
HYDIN2	3.11985305249377	-1.29460599232422	2.31280138673183	-0.559756665553372	0.575645425382008	0.999846045517747
NBPF12	72.1152403322621	-0.571984426919507	0.345391557941475	-1.65604634441131	0.0977124339120856	0.914901197212508
PFN1P8	4.35993858820495	-2.63779647719963	1.50452061038657	-1.75324715327222	0.0795595923303315	0.885460847612941
SSBL4P	1.27597799232631	-0.391096156183218	2.53200509826727	-0.154461046089859	0.87724622328744	0.999846045517747
NBPF13P	80.6805553711241	-0.70625005542634	0.60960272369576	-1.15854150247993	0.246643125231791	0.999846045517747
PRKAB2	193.779927651622	-0.675392441441833	0.301041120511339	-2.24352221482112	0.0248631589691588	0.738293129305735
PDIA3P1	11.0276245863451	-1.29912177991215	0.627058925479045	-2.07176985626937	0.0382869091020161	0.774562727130742
FMO5	767.210062266442	-0.830056371672703	0.44203777302865	-1.87779511688677	0.0604091985434701	0.840575495741375
CCT8P1	41.2967904745005	-0.407941618097966	0.899480386639319	-0.453530309451367	0.650166923275833	0.999846045517747
RPL7AP15	0.71481560799597	-1.89937297424869	3.09559260934928	-0.613573300476367	0.539497331327839	0.999846045517747
CHD1L	8.30147041458786	-1.67058274482181	0.733013749545331	-2.27906058495905	0.0226634641056304	0.727048918910193
LINC00624	26.3693299808882	-0.622449289685319	0.569399493077589	-1.09316797301838	0.274320056037832	0.999846045517747
OR13Z2P	5.33549861230701	-0.262413736074158	3.10320369329463	-0.0845622015213433	0.932609450207206	0.999846045517747
OR13Z3P	4.31077118245178	-0.697076491639446	3.10661119965917	-0.224384851157404	0.822457857211695	0.999846045517747
BCL9	87.6335367876255	0.0869532952880748	0.508439459912515	0.171019958409673	0.864208072245523	0.999846045517747
ACP6	61.0810254641643	0.458994507768434	0.469967087860029	0.976652449979937	0.328741243212457	0.999846045517747
GJA5	2.70933243244801	-0.619821352141146	1.79295631738127	-0.345697966053315	0.729569712986035	0.999846045517747
GPR89B	23.7501763451283	0.637459242398462	0.625927056504094	1.01842416903781	0.308476421135396	0.999846045517747
PDZK1P1	0.896929532546396	0.889954125332238	2.42821267610267	0.366505839496989	0.713987656012823	0.999846045517747
LINC02804	1.01847527153187	1.20349081267182	3.08812908872639	0.389715189389369	0.696747163357159	0.999846045517747
RNVU1-7	1.61313154191985	-1.40303361466919	3.08523465743638	-0.454757504842441	0.64928370538839	0.999846045517747
NBPF11	104.283327898377	-0.117476261217924	0.288507437058944	-0.407186249392673	0.683871200118758	0.999846045517747
PFN1P4	0.567086011122346	0.0930652163310469	3.11060469295434	0.029918689617438	0.976131900361907	0.999846045517747
LINC02805	0.426358211484617	-0.903524275913536	3.10257429660921	-0.291217611420618	0.770884894054599	0.999846045517747
LINC01138	16.8244706890106	0.84072235625079	0.574716525904711	1.46284701823623	0.143509244142129	0.965911321204907
PDE4DIPP6	8.74471218919746	0.643503083854009	0.88222855082627	0.729406323623649	0.465753150773217	0.999846045517747
PPIAL4G	0.435147717722826	-1.34326263437527	3.09445702005331	-0.434086699433986	0.664225483597199	0.999846045517747
RNVU1-27	2.53624481746818	0.209717895945454	2.34603084766629	0.0893926421104269	0.928769870807327	0.999846045517747
NBPF14	46.2741080943968	-0.203122436014208	0.419916562759719	-0.483720943701946	0.62858392747707	0.999846045517747
NUDT4B	1.00508840573243	0.442071700540638	3.10705785167756	0.1422798421027	0.886858968204026	0.999846045517747
PDE4DIP	126.338767645033	-0.0923416948551294	0.247310035501943	-0.373384341916055	0.708862411584139	0.999846045517747
NBPF9	51.6337222898462	-0.259591896154798	0.404398231023216	-0.641921443370247	0.52092419044604	0.999846045517747
NOTCH2NLC	61.1842106284688	0.540583439763739	0.511414103485622	1.05703662859375	0.29049487097097	0.999846045517747
NBPF19	17.1626118163153	1.70994255084952	0.850660165925754	2.01013591483813	0.0444168058071021	0.81475487907457
LINC00869	71.0451863194954	-0.741106143821222	0.425005148823855	-1.74375803651352	0.0812012906078701	0.888263689305473
RNVU1-30	1.37721605438784	-1.08176060140717	3.10281189344711	-0.348638795568549	0.727360498364033	0.999846045517747
PDE4DIPP7	6.36657067627263	-2.10735745172056	1.22279950556337	-1.72338755628598	0.0848184636823382	0.888434347352057
FCGR1A	19.4701866981342	0.400148035894354	0.696086338748429	0.57485402832905	0.565390023225714	0.999846045517747
H2BC18	0.36253657225861	0.418901486142176	3.10324639870508	0.13498814864233	0.892621244577515	0.999846045517747
H4C14	0.528745383689479	-0.263788365512621	3.11023521448966	-0.084812995584292	0.932410061786312	0.999846045517747
H2AC18	1.15613310887244	-0.401433212723255	1.87402848652198	-0.214208703661852	0.830384309069983	0.999846045517747
H2BC19P	0.705470177228739	-0.579503456351118	3.10021079268356	-0.186923888439694	0.85172030903455	0.999846045517747
H2BC20P	30.5832607412773	0.329806717233363	0.478112349382894	0.689810078445053	0.490313629872409	0.999846045517747
[truncated: 20,244 more rows]

## Sheet: S7
Supplementary Table 7: Association of GOBP with HGP (replacement vs desmoplastic)
[truncated: 7,255 more rows]

[truncated: 1 more sheets: S8]
